# Supplementary material for: Halftone-encoded 4D printing of stimulus-reconfigurable binary domains for cephalopod-inspired synthetic smart skins
Source: Nat Commun. 2025 Nov 12;16:9931. doi: 10.1038/s41467-025-65378-8 (PMC12612155; doi:10.1038/s41467-025-65378-8)
Supplement: Supplementary file 8 — Source Data [file 41467_2025_65378_MOESM8_ESM.xlsx]

## Sheet: Fig. 3
Figure
3
g
	Temperature (°C)	Time (hours)	Temperature (°C)	Time (hours)
		Route-1		Route-2
	0	0	0	0
	25	0	25	0
	25	0.5	25	0.5
	26	0.5	26	0.5
	26	1	26	0.5
	27	1	30	0.5
	27	1.5	30	1
	28	1.5	32	1
	28	2	32	1.5
	29	2	32.5	1.5
	29	2.5	32.5	2
	30	2.5	33	2
	30	3	33	3
	31	3	35	3
	31	3.5
	32	3.5
	32	5
	32.5	5
	32.5	7
	33	7
	33	7.5
	35	7.5

## Sheet: Fig. 4
Figure								Figure
4								4
d								m
	Strain	Stress (kPa)	Strain	Stress (kPa)	Strain	Stress (kPa)			Length (mm)	Strain (%)	Length (mm)	Strain (%)
		G3-D1		G3-D2		G3-D3				Along X direction.epsX		Along X direction.epsY
									1.12908	17.9479	1.12908	-6.22516
	3.4283e-05	0	0	0	3.50877e-05	0			1.20146	17.9888	1.20146	-6.08809
	0.000102849	0.250358	9.375e-05	-0.751073	0.000140351	-0.393419			1.26653	18.3714	1.26653	-5.69133
	0.000205698	-0.250358	0.0001875	-0.751073	0.000245614	-0.393419			1.3468	18.8069	1.3468	-5.21397
	0.000308547	-0.250358	0.00028125	-0.751073	0.000315789	-0.393419			1.44044	20.1862	1.44044	-4.47197
	0.000377113	-0.250358	0.00034375	-0.250358	0.000421053	0.107296			1.49567	20.8551	1.49567	-4.02991
	0.000514245	-0.250358	0.0004375	-0.250358	0.000526316	0.608011			1.54159	21.5129	1.54159	-3.78674
	0.000582811	-0.250358	0.00053125	0.250358	0.000631579	0.107296			1.64613	23.0767	1.64613	-3.18216
	0.000685659	0.250358	0.00059375	0.250358	0.000701754	0.107296			1.76997	24.6659	1.76997	-3.20784
	0.000788508	0.250358	0.00071875	-0.250358	0.000842105	0.107296			1.79825	25.0437	1.79825	-3.21326
	0.000891357	0.250358	0.00078125	-0.751073	0.000912281	-0.393419			1.82185	25.4037	1.82185	-3.3237
	0.000959923	1.25179	0.000875	-0.250358	0.00101754	0.107296			1.94797	27.0899	1.94797	-3.88844
	0.00106277	-0.250358	0.00096875	-0.751073	0.00112281	-0.393419			2.09032	28.7946	2.09032	-4.68104
	0.00116562	-0.751073	0.0010625	-0.751073	0.00119298	0.107296			2.09728	28.8947	2.09728	-4.71936
	0.00123419	-0.751073	0.001125	-0.250358	0.00129825	0.107296			2.10326	28.9801	2.10326	-4.74607
	0.00137132	0.751073	0.00121875	0.250358	0.00140351	0.608011			2.24459	30.9837	2.24459	-5.32794
	0.00143988	-0.250358	0.0013125	0.250358	0.00150877	0.608011			2.38146	33.0373	2.38146	-5.65418
	0.00154273	0.250358	0.001375	0.250358	0.00157895	0.608011			2.39095	33.1619	2.39095	-5.67725
	0.00164558	0.250358	0.0015	-0.250358	0.0017193	0.107296			2.40088	33.2604	2.40088	-5.68533
	0.00174843	0.250358	0.0015625	-0.250358	0.00178947	0.107296			2.53768	34.6591	2.53768	-5.78618
	0.001817	0.250358	0.00165625	-0.250358	0.00189474	0.107296			2.6661	35.5777	2.6661	-5.85074
	0.00191985	-0.250358	0.00175	-0.250358	0.002	0.107296			2.68516	35.7185	2.68516	-5.86421
	0.0020227	-0.250358	0.00184375	-0.250358	0.00207018	0.107296			2.70478	35.7006	2.70478	-5.87796
	0.00209126	-0.250358	0.00190625	0.250358	0.00217544	0.608011			2.83159	35.6422	2.83159	-6.04906
	0.00222839	-0.250358	0.002	0.250358	0.0022807	0.608011			2.95725	35.0037	2.95725	-6.14088
	0.00229696	0.250358	0.00209375	0.250358	0.00238596	0.608011			2.97799	34.9567	2.97799	-6.15784
	0.00239981	0.250358	0.00215625	0.250358	0.00245614	0.107296			2.99885	34.7545	2.99885	-6.13781
	0.00250266	0.250358	0.00228125	-0.250358	0.00259649	0.608011			3.12412	33.5943	3.12412	-5.96428
	0.00260551	0.250358	0.00234375	-0.250358	0.00266667	0.107296			3.25279	32.0032	3.25279	-5.58326
	0.00267407	0.250358	0.0024375	-0.250358	0.00277193	0.107296			3.26973	31.8515	3.26973	-5.52911
	0.00277692	0.250358	0.00253125	-0.250358	0.00287719	0.107296			3.28625	31.6592	3.28625	-5.45725
	0.00287977	0.250358	0.002625	-0.250358	0.00294737	0.107296			3.41818	30.224	3.41818	-4.87737
	0.00294834	-0.250358	0.0026875	0.250358	0.00305263	0.107296			3.56095	28.5623	3.56095	-4.27033
	0.00308547	-0.250358	0.00278125	0.250358	0.00315789	0.608011			3.56664	28.4888	3.56664	-4.24695
	0.00315403	0.250358	0.002875	-0.250358	0.00326316	0.608011			3.572	28.4166	3.572	-4.22886
	0.00325688	0.751073	0.0029375	0.250358	0.00333333	0.608011			3.71667	26.442	3.71667	-3.74473
	0.00335973	0.250358	0.0030625	-0.250358	0.00347368	0.107296			3.85834	24.4838	3.85834	-3.37199
	0.00346258	0.751073	0.003125	-0.250358	0.00354386	-0.393419			3.86737	24.3604	3.86737	-3.3469
	0.00353115	0.751073	0.00321875	-0.250358	0.00364912	0.107296			3.87767	24.2227	3.87767	-3.34101
	0.003634	0.250358	0.0033125	-0.250358	0.00375439	0.107296			4.01784	22.3428	4.01784	-3.24016
	0.00373684	0.250358	0.00340625	-0.250358	0.00382456	0.107296			4.14696	20.7031	4.14696	-3.64283
	0.00380541	0.250358	0.00346875	0.250358	0.00392982	0.608011			4.16826	20.4478	4.16826	-3.70331
	0.00394254	0.250358	0.0035625	0.250358	0.00403509	0.608011			4.19137	20.2057	4.19137	-3.8534
	0.00401111	0.250358	0.00365625	0.250358	0.00414035	0.608011			4.31809	19.0617	4.31809	-4.68394
	0.00411396	0.751073	0.00371875	0.250358	0.00421053	0.608011			4.43682	18.3335	4.43682	-5.31559
	0.00421681	0.751073	0.00384375	-0.250358	0.00435088	0.608011			4.46582	18.181	4.46582	-5.47788
	0.00431965	0.751073	0.00390625	-0.250358	0.00442105	0.107296			4.49533	18.0243	4.49533	-5.58226
	0.00438822	0.751073	0.004	-0.250358	0.00452632	0.107296			4.61149	17.6431	4.61149	-6.00091
	0.00449107	0.250358	0.00409375	0.250358	0.00463158	0.107296			4.73273	17.6913	4.73273	-6.29774
	0.00459392	0.250358	0.0041875	-0.250358	0.00473684	0.107296			4.75919	17.7458	4.75919	-6.36212
	0.00466248	-0.250358	0.00425	0.250358	0.00480702	0.608011			4.78421	17.8095	4.78421	-6.31836
	0.00479962	0.250358	0.00434375	0.250358	0.00491228	0.608011			4.90305	17.9905	4.90305	-6.14465
	0.00486818	-0.250358	0.0044375	0.250358	0.00501754	0.608011			5.03219	18.7862	5.03219	-5.22761
	0.00497103	0.751073	0.0045	0.250358	0.00508772	0.608011			5.0499	18.8724	5.0499	-5.10092
	0.00507388	0.751073	0.004625	-0.250358	0.00522807	0.608011			5.0655	19.04	5.0655	-4.9621
	0.00517673	0.751073	0.0046875	-0.250358	0.00529825	0.107296			5.19883	20.3581	5.19883	-3.71454
	0.00524529	0.751073	0.00478125	-0.250358	0.00540351	0.107296			5.34401	22.1162	5.34401	-2.91691
	0.00534814	0.751073	0.004875	-0.250358	0.00550877	0.107296			5.34896	22.1758	5.34896	-2.88971
	0.00545099	0.250358	0.00496875	-0.250358	0.00561403	0.107296			5.35471	22.2406	5.35471	-2.8902
	0.00551956	0.250358	0.00503125	0.250358	0.00568421	0.608011			5.50233	24.019	5.50233	-2.85583
	0.00565669	0.250358	0.005125	0.250358	0.00578947	0.608011			5.62254	25.4516	5.62254	-3.31071
	0.00572526	0.250358	0.00521875	0.250358	0.00589474	0.608011			5.6525	25.8726	5.6525	-3.43014
	0.00582811	0.751073	0.00528125	0.250358	0.00596491	0.608011			5.68681	26.2915	5.68681	-3.55966
	0.00593095	0.751073	0.00540625	-0.250358	0.00610526	0.608011			5.8022	27.902	5.8022	-3.95624
	0.0060338	0.751073	0.00546875	-0.250358	0.00617544	0.107296			5.89766	29.3169	5.89766	-4.24259
	0.00610237	0.751073	0.0055625	-0.250358	0.0062807	0.107296			5.95141	30.101	5.95141	-4.38324
	0.00620522	0.751073	0.00565625	-0.250358	0.00638597	0.107296			6.01348	31.1289	6.01348	-4.59119
	0.00630807	0.250358	0.00575	-0.250358	0.00649123	0.107296			6.09973	32.482	6.09973	-4.91891
	0.00637663	0.250358	0.0058125	0.250358	0.0065614	0.107296			6.17115	33.4223	6.17115	-5.19778
	0.00651377	0.250358	0.00590625	0.250358	0.00666667	0.608011			6.24748	34.1291	6.24748	-5.48388
	0.00658233	0.250358	0.006	0.250358	0.00677193	0.608011			6.33415	35.056	6.33415	-5.77341
	0.00668518	0.250358	0.0060625	0.250358	0.00684211	0.608011			6.39438	35.6198	6.39438	-5.95768
	0.00678803	0.751073	0.0061875	0.250358	0.00698246	0.608011			6.44694	35.9393	6.44694	-6.02907
	0.00689088	0.751073	0.00625	0.250358	0.00705263	0.107296			6.53974	36.5954	6.53974	-6.12253
	0.00695944	0.751073	0.00634375	-0.250358	0.0071579	0.107296			6.6408	36.6245	6.6408	-6.01443
	0.00706229	1.25179	0.0064375	-0.250358	0.00726316	0.107296			6.68583	36.5869	6.68583	-5.99524
	0.00716514	0.250358	0.00653125	-0.250358	0.00736842	0.107296			6.73015	36.1953	6.73015	-5.89598
	0.00723371	0.250358	0.00659375	0.250358	0.0074386	0.107296			6.83289	35.3364	6.83289	-5.68117
	0.00737084	0.250358	0.0066875	0.250358	0.00754386	0.107296			6.93478	34.1963	6.93478	-5.36592
	0.0074394	0.250358	0.00678125	0.250358	0.00764912	0.608011			6.97977	33.646	6.97977	-5.21456
	0.00754225	0.250358	0.00684375	0.250358	0.0077193	0.608011			7.02778	33.0746	7.02778	-5.07313
	0.0076451	0.751073	0.00696875	0.250358	0.00785965	0.608011			7.12799	31.7992	7.12799	-4.79465
	0.00774795	0.751073	0.00703125	-0.250358	0.00792982	0.107296			7.22677	30.7276	7.22677	-4.51921
	0.00781652	1.25179	0.007125	-0.250358	0.00803509	0.107296			7.27732	29.9346	7.27732	-4.3957
	0.00791937	0.751073	0.00721875	-0.250358	0.00814035	0.107296			7.33126	29.1301	7.33126	-4.208
	0.00802221	0.250358	0.0073125	-0.250358	0.00824561	0.107296			7.42552	27.5949	7.42552	-3.83799
	0.00809078	0.250358	0.007375	0.250358	0.00831579	0.107296			7.51464	26.2195	7.51464	-3.45988
	0.00822791	0.250358	0.00746875	0.250358	0.00842105	0.608011			7.57546	25.376	7.57546	-3.16882
	0.00829648	0.250358	0.0075625	0.751073	0.00852632	0.608011			7.64293	24.2448	7.64293	-2.99151
	0.00839933	0.250358	0.007625	0.250358	0.00859649	0.608011			7.72769	22.8198	7.72769	-2.80722
	0.00850218	0.751073	0.00775	0.250358	0.00873684	0.608011			7.80747	21.6616	7.80747	-3.04791
	0.00860503	0.751073	0.0078125	-0.250358	0.00880702	0.107296			7.87963	20.7496	7.87963	-3.24529
	0.00867359	0.751073	0.00790625	-0.250358	0.00891228	0.107296			7.95882	19.7194	7.95882	-3.73321
	0.00877644	0.751073	0.008	-0.250358	0.00901754	0.107296			8.02992	18.7397	8.02992	-4.1656
	0.00887929	0.250358	0.00809375	-0.250358	0.00912281	0.107296			8.09662	18.1041	8.09662	-4.52598
	0.00894786	0.250358	0.00815625	0.250358	0.00919298	0.107296			8.17686	17.3479	8.17686	-4.95502
	0.00908499	0.250358	0.00825	0.751073	0.00929825	0.608011			8.25905	17.0696	8.25905	-5.24167
	0.00915355	0.250358	0.00834375	0.751073	0.00940351	0.608011			8.32541	16.884	8.32541	-5.45156
	0.0092564	0.250358	0.00840625	0.751073	0.00947368	0.608011			8.39087	16.9942	8.39087	-5.64564
	0.00935925	0.751073	0.00853125	0.250358	0.00961403	0.608011			8.47191	17.098	8.47191	-5.8762
	0.0094621	1.25179	0.00859375	-0.250358	0.00968421	0.107296			8.54819	17.1494	8.54819	-5.8989
	0.00953067	0.751073	0.0086875	0.250358	0.00978947	0.107296			8.61819	17.2618	8.61819	-5.92891
	0.00963352	0.751073	0.00878125	-0.250358	0.00989474	0.107296			8.69378	17.7218	8.69378	-5.48838
	0.00973636	0.751073	0.008875	-0.250358	0.01	0.107296			8.76452	17.9966	8.76452	-5.09287
	0.00980493	0.751073	0.0089375	0.751073	0.0100702	0.608011			8.82699	18.3647	8.82699	-4.45079
	0.00994206	0.751073	0.00903125	0.751073	0.0101754	1.10873			8.91306	18.9142	8.91306	-3.59103
	0.0100106	0.250358	0.009125	0.751073	0.0102807	0.608011			9.02015	20.0912	9.02015	-2.72519
	0.0101135	0.250358	0.0091875	0.751073	0.0103509	1.10873			9.06454	20.6109	9.06454	-2.35646
	0.0102163	1.25179	0.0093125	0.751073	0.0104912	1.10873			9.09998	20.9715	9.09998	-2.28397
	0.0103192	1.25179	0.009375	0.250358	0.0105614	0.107296			9.21872	22.5015	9.21872	-2.03448
	0.0103877	1.25179	0.00946875	0.250358	0.0106667	0.107296			9.36483	24.259	9.36483	-2.36509
	0.0104906	0.751073	0.0095625	-0.250358	0.0107719	0.107296			9.36935	24.3249	9.36935	-2.37572
	0.0105934	0.250358	0.00965625	0.250358	0.0108772	0.107296			9.3729	24.3711	9.3729	-2.38698
	0.010662	0.751073	0.00971875	0.250358	0.0109474	0.608011			9.52171	26.5871	9.52171	-2.86908
	0.0107991	0.751073	0.0098125	0.751073	0.0110526	0.608011			9.64691	28.3628	9.64691	-3.28629
	0.0108677	0.751073	0.00990625	0.751073	0.0111579	1.10873			9.67228	28.6584	9.67228	-3.37313
	0.0109706	0.751073	0.00996875	0.250358	0.0112281	0.608011			9.70208	29.1076	9.70208	-3.51831
	0.0110734	0.751073	0.0100938	0.250358	0.0113684	1.10873			9.82157	31.0622	9.82157	-4.09368
	0.0111762	1.25179	0.0101563	-0.250358	0.0114386	0.608011			9.9203	32.3835	9.9203	-4.51032
	0.0112448	1.25179	0.01025	0.250358	0.0115439	0.608011			9.97103	32.9462	9.97103	-4.70032
	0.0113477	1.25179	0.0103438	0.250358	0.0116491	0.107296			10.0277	33.128	10.0277	-4.79215
	0.0114505	0.250358	0.0104375	0.250358	0.0117544	0.608011			10.1172	33.7874	10.1172	-4.98279
	0.0115191	0.751073	0.0105	0.250358	0.0118246	0.608011			10.2001	33.6599	10.2001	-4.98896
	0.0116562	0.751073	0.0105938	0.751073	0.0119298	1.10873			10.2673	33.8229	10.2673	-4.99674
	0.0117248	0.751073	0.0106875	0.751073	0.0120351	0.608011			10.3396	33.4289	10.3396	-4.97163
	0.0118276	0.751073	0.01075	0.751073	0.0121053	1.10873			10.4143	33.1255	10.4143	-4.93601
	0.0119305	1.25179	0.010875	0.250358	0.0122456	0.608011			10.4871	32.4256	10.4871	-4.87343
	0.0120333	1.25179	0.0109375	-0.250358	0.0123158	0.608011			10.5622	31.9805	10.5622	-4.78821
	0.0121019	1.25179	0.0110312	-0.250358	0.0124211	0.608011			10.6381	31.0405	10.6381	-4.6359
	0.0122047	1.25179	0.011125	0.250358	0.0125263	0.107296			10.7101	29.9316	10.7101	-4.45173
	0.0123076	0.751073	0.0112187	-0.250358	0.0126316	0.608011			10.7879	29.0367	10.7879	-4.19996
	0.0123762	0.751073	0.0112812	0.250358	0.0127018	0.608011			10.86	28.0702	10.86	-3.96474
	0.0125133	0.751073	0.011375	0.751073	0.012807	1.10873			10.9287	27.1935	10.9287	-3.69557
	0.0125819	0.751073	0.0114687	0.751073	0.0129123	0.608011			11.0095	25.9735	11.0095	-3.37062
	0.0126847	0.751073	0.0115312	0.751073	0.0129825	1.10873			11.0972	24.6871	11.0972	-3.02876
	0.0127875	1.25179	0.0116562	0.751073	0.0131228	1.10873			11.1609	23.702	11.1609	-2.77883
	0.0128904	0.751073	0.0117188	0.250358	0.013193	0.608011			11.2212	22.909	11.2212	-2.61933
	0.012959	1.25179	0.0118125	0.250358	0.0132982	0.107296			11.3127	21.6498	11.3127	-2.41012
	0.0130618	1.25179	0.0119063	0.751073	0.0134035	0.107296			11.4135	20.5036	11.4135	-2.50106
	0.0131647	0.751073	0.012	0.250358	0.0135088	0.608011			11.4656	19.8325	11.4656	-2.5448
	0.0132332	0.751073	0.0120625	0.250358	0.0135789	0.107296			11.5153	19.2142	11.5153	-2.828
	0.0133704	0.751073	0.0121563	0.751073	0.0137193	1.10873			11.6167	17.9518	11.6167	-3.42665
	0.0134389	0.751073	0.01225	0.751073	0.0137895	1.10873			11.7264	17.3019	11.7264	-4.35189
	0.0135418	0.751073	0.0123125	0.751073	0.0138596	1.10873			11.7674	17.0307	11.7674	-4.70602
	0.0136446	1.25179	0.0124375	0.751073	0.014	1.10873			11.8057	16.8627	11.8057	-4.95655
	0.0137475	1.25179	0.0125	0.250358	0.0140702	0.608011			11.913	16.6006	11.913	-5.61527
	0.013816	1.25179	0.0125938	0.250358	0.0141754	0.608011			12.0248	16.5977	12.0248	-5.93398
	0.0139189	1.25179	0.0126875	0.250358	0.0142807	0.608011			12.0598	16.6394	12.0598	-6.04281
	0.0140217	0.751073	0.0127812	0.250358	0.014386	0.107296			12.0953	16.5492	12.0953	-6.00078
	0.0140903	0.751073	0.0128437	0.250358	0.0144561	0.608011			12.2069	16.5535	12.2069	-5.87872
	0.0142274	0.751073	0.0129375	0.751073	0.0145965	1.10873			12.3114	16.5476	12.3114	-5.28193
	0.014296	0.751073	0.0130312	0.751073	0.0146667	1.10873			12.3525	16.7136	12.3525	-5.04061
	0.0143988	0.751073	0.0130937	0.751073	0.0147368	1.10873			12.4001	16.8709	12.4001	-4.64473
	0.0145017	1.25179	0.0132187	0.751073	0.0148772	1.10873			12.5018	17.3683	12.5018	-3.80499
	0.0146045	1.25179	0.0132812	0.250358	0.0149474	0.608011			12.5885	18.2854	12.5885	-3.26363
	0.0146731	1.25179	0.013375	0.250358	0.0150526	0.608011			12.6527	19.1302	12.6527	-2.86372
	0.014776	1.7525	0.0134687	0.250358	0.0151579	0.608011			12.7316	20.3063	12.7316	-2.73873
	0.0148788	1.25179	0.0135625	0.250358	0.0152632	0.608011			12.8043	21.3748	12.8043	-2.62772
	0.0149474	0.751073	0.013625	0.250358	0.0153333	0.608011			12.8616	22.3789	12.8616	-2.74908
	0.0150845	0.751073	0.0137188	0.751073	0.0154737	1.10873			12.9559	23.9156	12.9559	-2.91485
	0.0151531	0.751073	0.0138125	0.751073	0.0155439	0.608011			13.0666	25.9503	13.0666	-3.35649
	0.0152559	0.751073	0.013875	0.751073	0.015614	1.10873			13.1063	26.6445	13.1063	-3.49566
	0.0153588	1.25179	0.014	0.751073	0.0157544	1.10873			13.1386	27.205	13.1386	-3.64361
	0.0154616	1.25179	0.0140625	0.250358	0.0158246	0.608011			13.2555	28.8388	13.2555	-4.18522
	0.0155302	1.25179	0.0141563	0.250358	0.0159298	0.608011			13.3926	30.3437	13.3926	-4.68247
	0.015633	1.7525	0.01425	0.250358	0.0160351	0.608011			13.4047	30.4779	13.4047	-4.7268
	0.0157359	1.25179	0.0143438	0.250358	0.0161404	0.608011			13.4146	30.5953	13.4146	-4.76139
	0.0158045	0.751073	0.0144063	0.250358	0.0162105	0.608011			13.5511	31.9561	13.5511	-5.2161
	0.0159416	0.751073	0.0145	1.25179	0.0163509	1.10873			13.6874	33.4023	13.6874	-5.58116
	0.0160101	1.25179	0.0145938	0.751073	0.0164211	1.10873			13.7011	33.5513	13.7011	-5.61208
	0.016113	1.25179	0.0146562	0.751073	0.0164912	1.10873			13.7163	33.6482	13.7163	-5.63949
	0.0162158	1.7525	0.0147812	0.751073	0.0166316	1.10873			13.8459	34.5673	13.8459	-5.94602
	0.0163187	1.7525	0.0148437	0.250358	0.0167018	1.10873			13.9688	35.2168	13.9688	-6.09172
	0.0163873	1.25179	0.0149375	0.250358	0.016807	0.608011			13.9926	35.3082	13.9926	-6.1179
	0.0164901	1.25179	0.0150312	0.250358	0.0169123	0.608011			14.0169	35.1887	14.0169	-6.08098
	0.016593	1.25179	0.015125	0.250358	0.0170175	0.608011			14.1381	34.6763	14.1381	-5.81519
	0.0166615	0.751073	0.0151875	0.250358	0.0170877	0.608011			14.2594	34.0106	14.2594	-5.43001
	0.0167987	0.751073	0.0152812	0.751073	0.0172281	1.10873			14.2855	33.9076	14.2855	-5.35428
	0.0168672	1.25179	0.015375	0.751073	0.0172982	1.10873			14.3116	33.5737	14.3116	-5.27092
	0.0169701	0.751073	0.0154375	0.751073	0.0173684	1.10873			14.4333	31.7739	14.4333	-4.87639
	0.0170729	1.25179	0.0155625	0.751073	0.0175088	1.10873			14.5615	29.9543	14.5615	-4.47887
	0.0171758	1.25179	0.015625	0.250358	0.0175789	1.10873			14.5819	29.7083	14.5819	-4.41478
	0.0172443	1.7525	0.0157188	0.250358	0.0176842	0.608011			14.602	29.4314	14.602	-4.34203
	0.0173472	1.7525	0.0158125	0.250358	0.0177895	0.608011			14.7311	27.5581	14.7311	-3.86182
	0.01745	1.25179	0.0159063	0.250358	0.0178947	0.608011			14.8698	25.8298	14.8698	-3.33054
	0.0175186	1.25179	0.0159688	0.250358	0.0179649	0.608011			14.8812	25.6875	14.8812	-3.28506
	0.0176557	1.25179	0.0160625	0.751073	0.0181053	1.10873			14.8923	25.5343	14.8923	-3.24449
	0.0177243	1.25179	0.0161563	1.25179	0.0181754	1.10873			15.032	23.7036	15.032	-2.68862
	0.0178271	0.751073	0.0162188	0.751073	0.0182456	1.10873			15.1834	21.8488	15.1834	-2.44444
	0.01793	1.7525	0.0163438	0.751073	0.018386	1.10873			15.1839	21.843	15.1839	-2.44362
	0.0180328	1.25179	0.0164063	0.250358	0.0184561	1.10873			15.1844	21.8366	15.1844	-2.44531
	0.0181014	1.7525	0.0165	0.250358	0.0185614	0.608011			15.3369	19.7609	15.3369	-3.00185
	0.0182043	1.7525	0.0165938	0.250358	0.0186667	0.608011			15.478	18.1497	15.478	-4.19765
	0.0183071	1.25179	0.0166875	0.751073	0.0187719	0.608011			15.4877	18.0349	15.4877	-4.28312
	0.0183757	1.25179	0.01675	0.751073	0.0188421	0.608011			15.498	17.9832	15.498	-4.36728
	0.0185128	1.7525	0.0168438	0.751073	0.0189825	1.10873			15.635	17.3329	15.635	-5.53205
	0.0185814	1.25179	0.0169375	1.25179	0.0190526	1.10873			15.7685	17.156	15.7685	-6.04399
	0.0186842	0.751073	0.017	0.751073	0.0191228	1.10873			15.7811	17.122	15.7811	-6.08895
	0.0187871	1.7525	0.017125	1.25179	0.0192632	1.10873			15.7939	17.0968	15.7939	-6.0806
	0.0188899	1.7525	0.0171875	0.250358	0.0193333	1.10873			15.9275	16.6307	15.9275	-5.99335
	0.0189585	1.7525	0.0172813	0.250358	0.0194386	0.608011			16.0639	17.2134	16.0639	-5.5159
	0.0190613	1.7525	0.017375	0.250358	0.0195439	0.608011			16.073	17.2416	16.073	-5.48562
	0.0191642	1.7525	0.0174688	0.250358	0.0196491	0.608011			16.0817	17.2922	16.0817	-5.42443
	0.0192327	1.25179	0.0175313	0.250358	0.0197193	0.608011			16.2211	17.979	16.2211	-4.39127
	0.0193699	1.25179	0.017625	0.751073	0.0198596	1.10873			16.3615	19.0426	16.3615	-3.20598
	0.0194384	1.25179	0.0177187	0.751073	0.0199298	1.10873			16.371	19.0927	16.371	-3.13016
	0.0195413	1.25179	0.0177812	0.751073	0.02	1.10873			16.3827	19.2223	16.3827	-3.08014
	0.0196441	1.25179	0.0179062	1.25179	0.0201404	1.10873			16.5232	20.6075	16.5232	-2.45993
	0.019747	1.7525	0.0179687	0.751073	0.0202105	1.10873			16.6355	22.1291	16.6355	-2.51726
	0.0198156	1.7525	0.0180625	0.250358	0.0203158	0.608011			16.675	22.5877	16.675	-2.53753
	0.0199184	1.7525	0.0181562	0.250358	0.0204211	0.608011			16.7228	23.1889	16.7228	-2.68745
	0.0200213	1.7525	0.01825	0.250358	0.0205263	0.608011			16.8262	24.3038	16.8262	-3.0047
	0.0200898	1.25179	0.0183125	0.751073	0.0205965	0.608011			16.9063	25.3905	16.9063	-3.28933
	0.020227	1.25179	0.0184062	0.751073	0.0207368	1.10873			16.9766	26.4624	16.9766	-3.54226
	0.0202955	1.25179	0.0185	0.751073	0.020807	1.10873			17.0649	27.5435	17.0649	-3.90476
	0.0203984	1.25179	0.0185625	0.751073	0.0208772	1.10873			17.1262	28.2596	17.1262	-4.17561
	0.0205012	1.7525	0.0186875	0.751073	0.0210175	1.10873			17.1747	28.7227	17.1747	-4.4242
	0.0206041	1.7525	0.01875	0.751073	0.0210877	1.10873			17.2751	30.0328	17.2751	-4.89584
	0.0206726	1.7525	0.0188437	0.250358	0.021193	0.608011			17.3924	31.0078	17.3924	-5.37614
	0.0207755	1.7525	0.0189375	0.250358	0.0212982	0.608011			17.4221	31.3668	17.4221	-5.50314
	0.0208783	1.7525	0.0190312	0.250358	0.0214035	0.608011			17.4477	31.5766	17.4477	-5.56072
	0.0209469	1.25179	0.0190937	0.250358	0.0214737	0.608011			17.569	32.4199	17.569	-5.80405
	0.021084	1.25179	0.0191875	1.25179	0.021614	1.10873			17.7012	32.8545	17.7012	-6.01412
	0.0211526	1.25179	0.0192812	1.25179	0.0216842	1.60944			17.7153	32.9318	17.7153	-6.03666
	0.0212554	1.25179	0.0193437	0.751073	0.0217544	1.10873			17.7285	32.8708	17.7285	-6.04314
	0.0213583	2.21745	0.0194687	1.25179	0.0218947	1.10873			17.8617	32.7712	17.8617	-6.11701
	0.0214611	1.7525	0.0195312	0.751073	0.0219649	1.10873			17.9942	32.4262	17.9942	-5.79371
	0.0215297	1.7525	0.019625	0.751073	0.0220702	0.608011			18.0066	32.4035	18.0066	-5.76125
	0.0216326	1.7525	0.0197188	1.25179	0.0221754	0.608011			18.0196	32.2864	18.0196	-5.715
	0.0217354	1.7525	0.0198125	0.250358	0.0222807	0.608011			18.1548	31.6099	18.1548	-5.24531
	0.021804	1.25179	0.019875	0.250358	0.0223509	0.608011			18.2823	30.6159	18.2823	-4.8785
	0.0219411	1.25179	0.0199688	1.25179	0.0224912	1.10873			18.3029	30.5003	18.3029	-4.82012
	0.0220097	1.25179	0.0200625	0.751073	0.0225614	1.10873			18.3253	30.2209	18.3253	-4.7672
	0.0221125	1.25179	0.020125	0.751073	0.0226316	1.10873			18.4511	28.7575	18.4511	-4.46971
	0.0222154	1.7525	0.02025	1.25179	0.0227719	1.10873			18.5686	27.3202	18.5686	-4.10663
	0.0223182	1.7525	0.0203125	0.751073	0.0228421	1.60944			18.6005	26.914	18.6005	-4.01186
	0.0223868	1.7525	0.0204063	0.250358	0.0229474	1.10873			18.6364	26.3896	18.6364	-3.86557
	0.0224896	1.7525	0.0205	0.250358	0.0230526	0.608011			18.75	24.5901	18.75	-3.39658
	0.0225925	1.7525	0.0205938	0.751073	0.0231579	1.10873			18.8551	23.1083	18.8551	-3.08901
	0.022661	1.7525	0.0206563	0.250358	0.0232281	1.10873			18.9009	22.5026	18.9009	-2.94183
	0.0227982	1.25179	0.02075	0.751073	0.0233684	0.608011			18.9543	21.8162	18.9543	-3.02027
	0.0228667	1.7525	0.0208438	1.25179	0.0234386	1.60944			19.0535	20.4742	19.0535	-3.17921
	0.0229696	1.25179	0.0209063	0.751073	0.0235088	1.10873			19.1416	19.3489	19.1416	-3.83085
	0.0230724	1.7525	0.0210313	1.25179	0.0236491	1.60944			19.2039	18.7213	19.2039	-4.27558
	0.0231753	2.21745	0.0210938	1.25179	0.0237193	1.10873			19.2723	18.0783	19.2723	-4.91346
	0.0232439	2.21745	0.0211875	0.751073	0.0238246	0.608011			19.3515	17.5024	19.3515	-5.64852
	0.0233467	1.7525	0.0212813	0.751073	0.0239298	0.608011			19.4279	17.2122	19.4279	-6.0383
	0.0234496	2.21745	0.021375	0.751073	0.0240351	0.608011			19.4971	17.0007	19.4971	-6.38456
	0.0235181	1.7525	0.0214375	0.250358	0.0241053	0.608011			19.5662	16.9841	19.5662	-6.31086
	0.0236552	1.25179	0.0215312	1.25179	0.0242456	0.608011			19.6417	16.9914	19.6417	-6.22528
	0.0237238	1.7525	0.021625	1.25179	0.0243158	1.10873			19.7194	17.0975	19.7194	-5.86928
	0.0238267	1.7525	0.0216875	0.751073	0.024386	1.60944			19.7891	17.2572	19.7891	-5.54602
	0.0239295	1.7525	0.0218125	1.25179	0.0245263	1.10873			19.8543	17.3734	19.8543	-5.20613
	0.0240324	1.7525	0.021875	0.751073	0.0245965	1.10873			19.9365	17.5152	19.9365	-4.75612
	0.0241009	2.21745	0.0219687	0.250358	0.0247018	0.608011			20.0273	18.1167	20.0273	-4.22133
	0.0242038	2.21745	0.0220625	0.751073	0.024807	0.608011			20.0854	18.4706	20.0854	-3.87969
	0.0243066	1.7525	0.0221562	0.250358	0.0249123	0.608011			20.1356	19.1797	20.1356	-3.61595
	0.0243752	1.25179	0.0222187	0.751073	0.0249825	1.10873			20.2356	20.5027	20.2356	-3.09529
	0.0245123	1.7525	0.0223125	1.25179	0.0251228	1.10873			20.3535	22.5933	20.3535	-2.92729
	0.0245809	1.7525	0.0224062	0.751073	0.025193	1.10873			20.3875	23.1285	20.3875	-2.8772
	0.0246837	1.25179	0.0224687	0.751073	0.0252632	1.60944			20.4153	23.5714	20.4153	-2.91645
	0.0247866	1.7525	0.0225937	0.751073	0.0254035	1.10873			20.5388	24.9156	20.5388	-3.11284
	0.0248894	2.21745	0.0226562	0.751073	0.0254737	1.60944			20.6825	26.9303	20.6825	-3.59314
	0.024958	1.7525	0.02275	0.250358	0.0255789	1.10873			20.6893	27.0014	20.6893	-3.61854
	0.0250609	1.7525	0.0228437	0.250358	0.0256842	1.10873			20.6949	27.0774	20.6949	-3.64664
	0.0251637	1.7525	0.0229375	0.250358	0.0257895	1.10873			20.839	28.7149	20.839	-4.31975
	0.0252323	1.7525	0.023	0.250358	0.0258596	1.10873			20.9694	30.595	20.9694	-5.02364
	0.0253694	1.7525	0.0230937	1.25179	0.026	1.10873			20.9871	30.8319	20.9871	-5.11906
	0.025438	1.25179	0.0231875	1.25179	0.0260702	1.60944			21.0071	31.1066	21.0071	-5.23665
	0.0255408	1.7525	0.02325	0.751073	0.0261404	1.10873			21.1347	32.2951	21.1347	-5.87552
	0.0256437	1.7525	0.023375	1.25179	0.0262807	1.10873			21.2428	33.5438	21.2428	-6.26508
	0.0257465	2.21745	0.0234375	1.25179	0.0263509	1.60944			21.2799	33.8509	21.2799	-6.40053
	0.0258151	2.21745	0.0235313	0.751073	0.0264561	1.10873			21.3209	34.2494	21.3209	-6.40506
	0.0259179	2.21745	0.023625	0.751073	0.0265614	0.608011			21.4243	35.2385	21.4243	-6.4759
	0.0260208	2.21745	0.0237188	0.751073	0.0266667	0.608011			21.5218	35.4949	21.5218	-6.31513
	0.0260893	1.7525	0.0237813	0.250358	0.0267368	1.10873			21.5714	35.5644	21.5714	-6.18813
	0.0262265	1.7525	0.023875	1.25179	0.0268772	1.10873			21.6225	35.382	21.6225	-6.07681
	0.026295	1.7525	0.0239688	1.25179	0.0269474	1.10873			21.7176	35.1213	21.7176	-5.93128
	0.0263979	1.7525	0.0240313	1.25179	0.0270175	1.60944			21.8169	33.8626	21.8169	-5.73729
	0.0265007	1.7525	0.0241563	1.25179	0.0271579	1.10873			21.8638	33.2323	21.8638	-5.67964
	0.0266036	2.21745	0.0242188	1.25179	0.0272281	1.60944			21.9087	32.5887	21.9087	-5.60615
	0.0266722	2.21745	0.0243125	1.25179	0.0273333	1.10873			22.0111	31.1059	22.0111	-5.36424
	0.026775	2.21745	0.0244063	0.751073	0.0274386	1.10873			22.1224	29.5636	22.1224	-5.03623
	0.0268778	2.21745	0.0245	0.751073	0.0275439	0.608011			22.1599	29.0885	22.1599	-4.96489
	0.0269464	1.7525	0.0245625	0.751073	0.027614	1.10873			22.1947	28.6136	22.1947	-4.8459
	0.0270835	1.7525	0.0246563	1.25179	0.0277544	0.608011			22.3069	27.1054	22.3069	-4.42898
	0.0271521	1.7525	0.02475	1.25179	0.0278246	1.60944			22.4351	25.5959	22.4351	-3.66278
	0.027255	1.7525	0.0248125	1.25179	0.0278947	1.60944			22.458	25.3672	22.458	-3.50634
	0.0273578	1.7525	0.0249375	1.7525	0.0280351	1.60944			22.4792	25.2071	22.4792	-3.36438
	0.0274607	2.21745	0.025	1.25179	0.0281053	1.60944			22.6058	23.8043	22.6058	-2.55687
	0.0275292	2.21745	0.0250938	0.250358	0.0282105	1.60944			22.7538	22.3115	22.7538	-2.19029
	0.0276321	2.21745	0.0251875	0.751073	0.0283158	1.10873			22.7612	22.2027	22.7612	-2.16766
	0.0277349	2.21745	0.0252813	0.751073	0.0284211	1.10873			22.7677	22.1177	22.7677	-2.20196
	0.0278035	1.7525	0.0253438	0.751073	0.0284912	1.10873			22.9125	19.7969	22.9125	-2.79345
	0.0279406	1.7525	0.0254375	1.25179	0.0286316	1.10873			23.051	18.2039	23.051	-4.30121
	0.0280092	1.7525	0.0255312	1.25179	0.0287018	1.10873			23.0638	18.0257	23.0638	-4.43901
	0.028112	1.7525	0.0255937	1.25179	0.0287719	1.60944			23.0781	17.9202	23.0781	-4.5919
	0.0282149	1.7525	0.0257187	1.25179	0.0289123	1.60944			23.21	16.7091	23.21	-5.92216
	0.0283177	2.21745	0.0257812	1.25179	0.0289825	1.60944
	0.0283863	2.21745	0.025875	0.751073	0.0290877	1.60944
	0.0284891	2.21745	0.0259687	0.751073	0.029193	1.10873
	0.028592	2.21745	0.0260625	0.751073	0.0292982	1.10873
	0.0286606	2.21745	0.026125	0.751073	0.0293684	1.10873
	0.0287977	1.7525	0.0262187	1.25179	0.0295088	1.10873
	0.0288663	1.7525	0.0263125	1.25179	0.0295789	1.10873
	0.0289691	1.7525	0.026375	1.25179	0.0296491	1.60944
	0.029072	1.7525	0.0265	1.25179	0.0297895	1.60944
	0.0291748	2.71817	0.0265625	1.25179	0.0298596	1.10873
	0.0292434	2.21745	0.0266562	0.751073	0.0299649	1.60944
	0.0293462	2.21745	0.02675	0.751073	0.0300702	1.10873
	0.0294491	2.21745	0.0268437	0.751073	0.0301754	1.10873
	0.0295176	2.21745	0.0269062	0.751073	0.0302456	0.608011
	0.0296548	1.7525	0.027	1.25179	0.030386	1.10873
	0.0297233	1.7525	0.0270937	1.7525	0.0304561	1.60944
	0.0298262	1.7525	0.0271562	1.7525	0.0305263	1.60944
	0.029929	2.21745	0.0272812	1.25179	0.0306667	1.60944
	0.0300319	2.21745	0.0273438	1.25179	0.0307368	1.60944
	0.0301004	2.21745	0.0274375	0.751073	0.0308421	1.60944
	0.0302033	2.21745	0.0275313	0.751073	0.0309474	1.10873
	0.0303061	2.71817	0.027625	0.751073	0.0310526	1.10873
	0.0303747	2.21745	0.0276875	0.751073	0.0311228	1.10873
	0.0305118	1.7525	0.0277813	1.25179	0.0312632	1.10873
	0.0305804	2.21745	0.027875	1.25179	0.0313333	1.60944
	0.0306833	1.7525	0.0279375	1.25179	0.0314035	1.60944
	0.0307861	1.7525	0.0280625	1.25179	0.0315439	1.60944
	0.030889	2.21745	0.028125	1.25179	0.031614	1.60944
	0.0309575	2.21745	0.0282188	0.751073	0.0317193	1.60944
	0.0310604	2.21745	0.0283125	1.25179	0.0318246	1.60944
	0.0311632	2.21745	0.0284063	1.25179	0.0319298	1.60944
	0.0312318	2.21745	0.0284688	0.751073	0.032	1.10873
	0.0313689	1.7525	0.0285625	0.751073	0.0321404	1.10873
	0.0314375	1.7525	0.0286563	1.7525	0.0322105	1.60944
	0.0315403	1.7525	0.0287188	1.25179	0.0322807	1.60944
	0.0316432	1.7525	0.0288438	1.25179	0.0324211	1.60944
	0.031746	2.71817	0.0289063	1.7525	0.0324912	1.60944
	0.0318146	2.71817	0.029	0.751073	0.0325965	1.60944
	0.0319174	2.71817	0.0290938	1.25179	0.0327018	0.608011
	0.0320203	2.71817	0.0291875	0.751073	0.032807	1.10873
	0.0320889	2.71817	0.02925	1.25179	0.0328772	1.10873
	0.032226	2.21745	0.0293437	0.751073	0.0330175	1.10873
	0.0322946	1.7525	0.0294375	1.25179	0.0330877	1.60944
	0.0323974	1.7525	0.0295	1.25179	0.0331579	1.60944
	0.0325003	2.21745	0.029625	1.25179	0.0332982	1.60944
	0.0326031	2.71817	0.0296875	1.7525	0.0333684	1.60944
	0.0326717	2.71817	0.0297812	1.25179	0.0334737	1.60944
	0.0327745	2.71817	0.029875	0.751073	0.0335789	1.10873
	0.0328774	2.71817	0.0299687	0.751073	0.0336842	1.10873
	0.0329459	2.21745	0.0300312	0.751073	0.0337544	1.10873
	0.0330831	1.7525	0.030125	1.25179	0.0338947	1.10873
	0.0331516	1.7525	0.0302187	1.7525	0.0339649	1.60944
	0.0332545	2.21745	0.0302812	1.7525	0.0340351	1.60944
	0.0333573	2.21745	0.0304062	1.7525	0.0341754	1.60944
	0.0334602	2.71817	0.0304687	1.25179	0.0342456	1.60944
	0.0335287	2.21745	0.0305625	1.25179	0.0343509	1.60944
	0.0336316	2.71817	0.0306562	1.25179	0.0344561	1.10873
	0.0337344	2.71817	0.03075	1.25179	0.0345614	1.10873
	0.033803	2.71817	0.0308125	1.25179	0.0346316	1.10873
	0.0339401	1.7525	0.0309062	1.25179	0.0347719	1.10873
	0.0340087	2.21745	0.031	1.25179	0.0348421	1.60944
	0.0341116	2.21745	0.0310625	1.25179	0.0349123	1.60944
	0.0342144	2.21745	0.0311875	1.25179	0.0350526	1.60944
	0.0343173	2.21745	0.03125	1.7525	0.0351228	1.60944
	0.0343858	2.71817	0.0313437	1.25179	0.0352281	1.60944
	0.0344887	2.71817	0.0314375	1.25179	0.0353333	1.10873
	0.0345915	2.71817	0.0315312	1.25179	0.0354386	1.10873
	0.0346601	2.71817	0.0315937	1.25179	0.0355088	1.10873
	0.0347972	2.21745	0.0316875	0.751073	0.0356491	1.10873
	0.0348658	2.21745	0.0317812	1.7525	0.0357193	1.60944
	0.0349686	2.21745	0.0318437	1.7525	0.0357895	1.60944
	0.0350715	2.21745	0.0319687	1.7525	0.0359298	1.60944
	0.0351743	2.71817	0.0320312	1.7525	0.036	1.60944
	0.0352429	2.71817	0.032125	1.7525	0.0361053	2.07439
	0.0353457	2.71817	0.0322187	1.25179	0.0362105	1.10873
	0.0354486	2.71817	0.0323125	0.751073	0.0363158	1.10873
	0.0355172	2.71817	0.032375	0.751073	0.036386	1.10873
	0.0356543	2.71817	0.0324687	1.25179	0.0365263	1.10873
	0.0357229	2.21745	0.0325625	1.7525	0.0365965	1.10873
	0.0358257	2.21745	0.032625	1.7525	0.0366667	1.60944
	0.0359286	2.21745	0.03275	1.7525	0.036807	1.60944
	0.0360314	2.21745	0.0328125	1.7525	0.0368772	1.60944
	0.0361	2.71817	0.0329062	1.7525	0.0369825	1.60944
	0.0362028	2.71817	0.033	1.25179	0.0370877	1.10873
	0.0363057	2.71817	0.0330937	1.25179	0.037193	1.10873
	0.0363742	2.71817	0.0331562	1.25179	0.0372632	1.10873
	0.0365114	2.21745	0.03325	1.25179	0.0374035	1.10873
	0.0365799	2.21745	0.0333437	1.7525	0.0374737	1.60944
	0.0366828	2.21745	0.0334062	1.7525	0.0375439	2.07439
	0.0367856	2.21745	0.0335312	1.7525	0.0376842	2.07439
	0.0368885	2.71817	0.0335937	1.25179	0.0377544	2.07439
	0.036957	2.71817	0.0336875	1.7525	0.0378596	2.07439
	0.0370599	2.21745	0.0337812	1.25179	0.0379649	1.10873
	0.0371627	3.7196	0.033875	1.25179	0.0380702	1.60944
	0.0372313	2.71817	0.0339375	1.25179	0.0381404	1.60944
	0.0373684	2.21745	0.0340312	1.25179	0.0382807	1.60944
	0.037437	2.21745	0.034125	1.7525	0.0383509	1.60944
	0.0375399	2.71817	0.0341875	1.7525	0.0384211	1.60944
	0.0376427	2.21745	0.0343125	1.7525	0.0385614	1.60944
	0.0377456	2.21745	0.034375	1.7525	0.0386316	1.60944
	0.0378141	2.71817	0.0344687	1.7525	0.0387368	1.60944
	0.037917	3.21888	0.0345625	0.751073	0.0388421	1.10873
	0.0380198	2.71817	0.0346562	1.25179	0.0389474	1.10873
	0.0380884	2.71817	0.0347187	1.25179	0.0390175	1.60944
	0.0382255	2.21745	0.0348125	1.25179	0.0391579	1.10873
	0.0382941	2.21745	0.0349062	1.7525	0.0392281	1.10873
	0.0383969	2.21745	0.0349687	1.7525	0.0393333	2.07439
	0.0384998	2.71817	0.0350937	1.7525	0.0394386	1.60944
	0.0386026	2.21745	0.0351562	1.7525	0.0395088	1.60944
	0.0386712	2.71817	0.03525	1.7525	0.039614	2.07439
	0.038774	2.71817	0.0353438	1.25179	0.0397193	1.10873
	0.0388769	3.21888	0.0354375	1.25179	0.0398246	1.60944
	0.0389455	3.21888	0.0355	1.25179	0.0398947	1.60944
	0.0390826	2.71817	0.0355938	1.25179	0.0400351	1.60944
	0.0391512	2.71817	0.0356875	1.7525	0.0401053	1.60944
	0.039254	2.71817	0.03575	1.7525	0.0402105	2.07439
	0.0393569	2.21745	0.035875	1.7525	0.0403158	1.60944
	0.0394597	2.71817	0.0359375	1.7525	0.040386	2.07439
	0.0395283	2.71817	0.0360313	1.7525	0.0404912	1.60944
	0.0396311	3.21888	0.036125	1.25179	0.0405965	1.10873
	0.039734	3.21888	0.0362188	1.25179	0.0407018	1.60944
	0.0398025	2.71817	0.0362813	1.25179	0.0407719	1.60944
	0.0399397	2.71817	0.036375	1.25179	0.0409123	1.60944
	0.0400082	2.71817	0.0364688	1.7525	0.0409825	1.60944
	0.0401111	2.71817	0.0365313	1.7525	0.0410877	2.07439
	0.0402139	2.71817	0.0366563	1.7525	0.041193	2.07439
	0.0403168	2.71817	0.0367188	1.7525	0.0412632	2.07439
	0.0403853	3.21888	0.0368125	1.7525	0.0413684	2.07439
	0.0404882	1.7525	0.0369063	1.25179	0.0414737	1.60944
	0.040591	2.71817	0.037	1.25179	0.0415789	1.60944
	0.0406596	2.71817	0.0370625	1.25179	0.0416491	1.10873
	0.0407967	2.71817	0.0371563	1.25179	0.0417895	1.60944
	0.0408653	2.71817	0.03725	1.7525	0.0418596	1.60944
	0.0409682	2.71817	0.0373125	1.7525	0.0419649	2.07439
	0.041071	2.71817	0.0374375	1.7525	0.0420702	1.60944
	0.0411738	2.71817	0.0375	1.7525	0.0421404	2.07439
	0.0412424	3.21888	0.0375938	1.7525	0.0422456	1.60944
	0.0413453	3.21888	0.0376875	1.25179	0.0423509	1.10873
	0.0414481	3.21888	0.0377813	1.25179	0.0424561	1.10873
	0.0415167	2.71817	0.0378438	1.25179	0.0425263	1.60944
	0.0416538	2.71817	0.0379375	1.25179	0.0426667	1.60944
	0.0417224	2.71817	0.0380313	1.7525	0.0427368	1.60944
	0.0418252	2.71817	0.0380938	1.7525	0.0428421	2.07439
	0.0419281	2.71817	0.0382188	1.7525	0.0429474	1.60944
	0.0420309	2.71817	0.0382813	1.7525	0.0430175	2.07439
	0.0420995	3.21888	0.038375	1.7525	0.0431228	2.07439
	0.0422023	3.21888	0.0384688	1.25179	0.0432281	1.60944
	0.0423052	3.21888	0.0385625	1.25179	0.0433333	1.60944
	0.0423738	3.21888	0.038625	1.25179	0.0434035	1.10873
	0.0425109	2.71817	0.0387188	1.25179	0.0435439	1.60944
	0.0425795	2.71817	0.0388125	1.7525	0.043614	1.60944
	0.0426823	2.71817	0.038875	1.7525	0.0437193	2.07439
	0.0427851	2.71817	0.039	1.7525	0.0438246	2.07439
	0.042888	2.71817	0.0390625	1.7525	0.0438947	2.07439
	0.0429566	3.21888	0.0391562	1.7525	0.044	2.07439
	0.0430594	3.21888	0.03925	1.25179	0.0441053	1.60944
	0.0431623	3.21888	0.0393437	1.25179	0.0442105	1.10873
	0.0432308	3.21888	0.0394062	1.25179	0.0442807	1.60944
	0.043368	2.71817	0.0395	1.7525	0.0444211	1.60944
	0.0434365	2.71817	0.0395937	1.7525	0.0444912	1.60944
	0.0435394	2.71817	0.0396562	1.7525	0.0445965	2.07439
	0.0436422	2.71817	0.0397812	1.7525	0.0447018	1.60944
	0.0437451	2.71817	0.0398437	1.7525	0.0447719	2.07439
	0.0438136	3.21888	0.0399375	1.7525	0.0448772	1.60944
	0.0439165	3.21888	0.0400312	1.25179	0.0449825	2.07439
	0.0440193	3.7196	0.040125	1.25179	0.0450877	1.60944
	0.0440879	3.21888	0.0401875	1.25179	0.0451579	1.60944
	0.044225	3.21888	0.0402812	1.7525	0.0452982	1.60944
	0.0442936	3.21888	0.040375	1.7525	0.0453684	1.60944
	0.0443964	3.21888	0.0404375	2.21745	0.0454737	2.07439
	0.0444993	2.71817	0.0405625	2.21745	0.0455789	1.60944
	0.0446021	2.71817	0.040625	1.7525	0.0456491	1.60944
	0.0446707	3.21888	0.0407187	1.7525	0.0457544	2.07439
	0.0447736	3.21888	0.0408125	1.7525	0.0458596	2.07439
	0.0448764	3.21888	0.0409062	1.25179	0.0459649	1.60944
	0.044945	3.21888	0.0409687	1.25179	0.0460351	1.60944
	0.0450821	3.21888	0.0410625	1.25179	0.0461754	1.60944
	0.0451507	2.71817	0.0411562	1.7525	0.0462456	2.07439
	0.0452535	2.71817	0.0412187	1.7525	0.0463509	2.07439
	0.0453564	2.71817	0.0413437	1.7525	0.0464561	1.60944
	0.0454592	2.71817	0.0414062	1.7525	0.0465263	2.07439
	0.0455278	2.71817	0.0415	1.7525	0.0466316	2.07439
	0.0456306	3.21888	0.0415937	1.25179	0.0467368	2.07439
	0.0457335	3.21888	0.0416875	1.7525	0.0468421	1.60944
	0.045802	3.21888	0.04175	1.25179	0.0469123	1.60944
	0.0459392	3.21888	0.0418437	1.25179	0.0470526	1.60944
	0.0460077	2.71817	0.0419375	1.7525	0.0471228	1.60944
	0.0461106	3.21888	0.042	1.7525	0.0472281	2.07439
	0.0462134	3.21888	0.042125	1.7525	0.0473333	2.07439
	0.0463163	3.21888	0.0421875	1.7525	0.0474035	2.07439
	0.0463849	2.71817	0.0422812	2.21745	0.0475088	2.07439
	0.0464877	3.21888	0.042375	1.25179	0.047614	2.07439
	0.0465906	3.21888	0.0424687	1.25179	0.0477193	1.10873
	0.0466591	3.21888	0.0425312	1.7525	0.0477895	1.60944
	0.0467963	3.21888	0.042625	1.7525	0.0479298	1.60944
	0.0468648	2.71817	0.0427187	1.7525	0.048	1.60944
	0.0469677	2.71817	0.0427812	2.21745	0.0481053	2.07439
	0.0470705	3.21888	0.0429062	2.21745	0.0482105	2.07439
	0.0471734	2.71817	0.0429688	2.21745	0.0483158	2.07439
	0.0472419	2.71817	0.0430625	2.21745	0.048386	2.07439
	0.0473448	3.21888	0.0431563	1.7525	0.0484912	2.07439
	0.0474476	3.21888	0.04325	1.7525	0.0485965	1.60944
	0.0475162	3.7196	0.0433125	1.7525	0.0486667	1.60944
	0.0476533	3.21888	0.0434063	1.25179	0.048807	1.60944
	0.0477219	2.71817	0.0435	1.7525	0.0488772	1.60944
	0.0478247	3.21888	0.0435625	2.21745	0.0489825	2.07439
	0.0479276	3.21888	0.0436875	1.7525	0.0490877	2.07439
	0.0480304	2.71817	0.04375	1.7525	0.049193	2.57511
	0.048099	3.21888	0.0438438	2.21745	0.0492632	2.07439
	0.0482019	3.7196	0.0439375	1.7525	0.0493684	2.07439
	0.0483047	3.21888	0.0440313	1.7525	0.0494737	1.60944
	0.0483733	3.21888	0.0440938	1.7525	0.0495439	1.60944
	0.0485104	3.7196	0.0442188	1.25179	0.0496842	1.60944
	0.048579	3.21888	0.0442813	1.7525	0.0497544	1.60944
	0.0486818	2.71817	0.0443438	2.21745	0.0498596	1.60944
	0.0487847	3.21888	0.0444688	2.21745	0.0499649	2.07439
	0.0488875	3.21888	0.0445313	2.21745	0.0500702	2.07439
	0.0489561	3.21888	0.044625	1.7525	0.0501404	2.07439
	0.0490589	3.7196	0.0447188	1.7525	0.0502456	2.07439
	0.0491618	3.7196	0.0448125	1.7525	0.0503509	1.60944
	0.0492303	3.7196	0.044875	1.7525	0.0504211	2.07439
	0.0493675	3.7196	0.045	1.7525	0.0505614	1.60944
	0.049436	3.21888	0.0450625	1.7525	0.0506316	1.60944
	0.0495389	2.71817	0.045125	2.21745	0.0507368	1.60944
	0.0496417	3.21888	0.04525	2.21745	0.0508421	2.07439
	0.0497446	3.21888	0.0453125	2.21745	0.0509474	2.07439
	0.0498132	2.71817	0.0454063	1.7525	0.0510175	2.07439
	0.049916	4.22031	0.0455	2.21745	0.0511228	2.07439
	0.0500189	3.21888	0.0455938	1.7525	0.0512281	1.60944
	0.0500874	3.7196	0.0456563	1.7525	0.0512982	1.60944
	0.0502246	3.21888	0.0457813	1.7525	0.0514386	1.60944
	0.0502931	3.7196	0.0458438	1.7525	0.0515088	1.60944
	0.050396	3.21888	0.0459063	2.21745	0.051614	1.60944
	0.0504988	3.21888	0.0460313	2.21745	0.0517193	2.07439
	0.0506017	3.21888	0.0460938	2.21745	0.0518246	2.07439
	0.0506702	3.21888	0.0461875	2.21745	0.0518947	2.07439
	0.0507731	3.7196	0.0462813	1.7525	0.052	2.07439
	0.0508759	3.7196	0.046375	1.7525	0.0521053	1.60944
	0.0509445	3.21888	0.0464375	1.7525	0.0521754	1.60944
	0.0510816	3.7196	0.0465625	1.7525	0.0523158	1.60944
	0.0511502	3.7196	0.046625	1.7525	0.052386	1.60944
	0.051253	3.21888	0.0466875	2.21745	0.0524912	2.07439
	0.0513559	3.21888	0.0468125	2.21745	0.0525965	2.07439
	0.0514587	3.21888	0.046875	2.21745	0.0527018	2.07439
	0.0515273	3.21888	0.0469687	1.7525	0.0527719	2.07439
	0.0516302	3.7196	0.0470625	2.21745	0.0528772	2.07439
	0.051733	3.7196	0.0471562	1.7525	0.0529825	1.60944
	0.0518016	3.7196	0.0472187	1.7525	0.0530526	1.60944
	0.0519387	3.7196	0.0473437	1.7525	0.053193	1.60944
	0.0520073	3.7196	0.0474062	1.7525	0.0532632	1.60944
	0.0521101	3.21888	0.0474687	2.21745	0.0533684	2.07439
	0.052213	3.21888	0.0475937	2.21745	0.0534737	2.07439
	0.0523158	3.21888	0.0476562	2.21745	0.0535789	2.07439
	0.0523844	3.21888	0.04775	2.21745	0.0536491	2.07439
	0.0524872	3.7196	0.0478437	2.21745	0.0537544	2.07439
	0.0525901	3.7196	0.0479375	1.7525	0.0538596	1.60944
	0.0526586	3.7196	0.048	1.7525	0.0539298	1.60944
	0.0527958	4.22031	0.048125	1.7525	0.0540702	1.60944
	0.0528643	3.7196	0.0481875	1.7525	0.0541404	1.60944
	0.0529672	3.21888	0.04825	2.21745	0.0542456	1.60944
	0.05307	3.21888	0.048375	2.21745	0.0543509	2.07439
	0.0531729	3.21888	0.0484375	2.21745	0.0544561	2.07439
	0.0532415	3.21888	0.0485312	2.21745	0.0545263	2.07439
	0.0533443	3.7196	0.048625	2.21745	0.0546316	2.07439
	0.0534472	3.7196	0.0487187	1.7525	0.0547368	2.07439
	0.0535157	3.7196	0.0487812	1.7525	0.054807	1.60944
	0.0536529	3.7196	0.0489062	1.7525	0.0549474	1.60944
	0.0537214	3.7196	0.0489687	1.7525	0.0550175	2.07439
	0.0538243	3.21888	0.0490312	1.7525	0.0551228	1.60944
	0.0539271	3.21888	0.0491562	2.21745	0.0552281	2.07439
	0.05403	3.21888	0.0492187	2.21745	0.0553333	2.57511
	0.0540985	3.21888	0.0493125	2.21745	0.0554035	2.57511
	0.0542014	3.7196	0.0494062	2.21745	0.0555088	2.07439
	0.0543042	3.7196	0.0495	2.21745	0.055614	1.60944
	0.0543728	3.7196	0.0495625	1.7525	0.0556842	1.60944
	0.0545099	3.7196	0.0496875	1.7525	0.0558246	1.60944
	0.0545785	4.22031	0.04975	1.7525	0.0558947	1.60944
	0.0546813	3.7196	0.0498125	1.7525	0.056	1.60944
	0.0547842	3.7196	0.0499375	2.21745	0.0561053	2.07439
	0.054887	3.7196	0.05	2.21745	0.0562105	2.07439
	0.0549556	3.7196	0.0500937	2.21745	0.0562807	2.07439
	0.0550585	3.7196	0.0501875	2.21745	0.056386	2.07439
	0.0551613	4.22031	0.0502812	1.7525	0.0564912	2.07439
	0.0552299	4.22031	0.0503437	1.7525	0.0565614	1.60944
	0.055367	4.22031	0.0504687	2.21745	0.0567018	2.07439
	0.0554356	3.7196	0.0505312	1.7525	0.0567719	2.07439
	0.0555384	3.21888	0.0505937	1.7525	0.0568772	1.60944
	0.0556413	3.7196	0.0507187	2.21745	0.0569825	2.07439
	0.0557441	3.7196	0.0507812	2.71817	0.0570877	2.57511
	0.0558127	3.7196	0.050875	2.21745	0.0571579	2.57511
	0.0559155	4.22031	0.0509688	2.21745	0.0572632	2.07439
	0.0560184	3.7196	0.0510625	1.7525	0.0573684	2.07439
	0.0560869	3.7196	0.051125	1.7525	0.0574386	1.60944
	0.0562241	3.7196	0.05125	1.7525	0.0575789	2.07439
	0.0562926	3.7196	0.0513125	1.7525	0.0576491	2.07439
	0.0563955	3.7196	0.051375	1.7525	0.0577544	2.07439
	0.0564983	3.7196	0.0515	2.21745	0.0578596	2.07439
	0.0566012	3.7196	0.0515625	2.21745	0.0579649	2.57511
	0.0566698	3.7196	0.0516563	2.21745	0.0580351	2.07439
	0.0567726	3.7196	0.05175	2.21745	0.0581404	2.07439
	0.0568755	3.7196	0.0518438	1.7525	0.0582456	2.07439
	0.056944	4.22031	0.0519063	2.21745	0.0583158	1.60944
	0.0570811	3.7196	0.0520313	1.7525	0.0584561	2.07439
	0.0571497	4.22031	0.0520938	1.7525	0.0585263	1.60944
	0.0572526	3.7196	0.0521563	1.7525	0.0586316	2.07439
	0.0573554	3.7196	0.0522813	2.21745	0.0587368	2.57511
	0.0574583	3.7196	0.0523438	2.71817	0.0588421	2.57511
	0.0575268	3.7196	0.0524375	2.21745	0.0589123	2.07439
	0.0576297	3.7196	0.0525313	2.21745	0.0590175	2.57511
	0.0577325	4.22031	0.052625	2.21745	0.0591228	2.07439
	0.0578011	4.22031	0.0526875	1.7525	0.059193	1.60944
	0.0579382	4.22031	0.0528125	2.21745	0.0593333	2.07439
	0.0580068	4.22031	0.052875	1.7525	0.0594035	1.60944
	0.0581096	3.7196	0.0529375	1.7525	0.0595088	2.07439
	0.0582125	3.7196	0.0530625	2.21745	0.059614	2.57511
	0.0583153	3.7196	0.053125	2.21745	0.0597193	2.57511
	0.0583839	3.7196	0.0532188	2.21745	0.0597895	2.57511
	0.0584867	4.22031	0.0533125	2.71817	0.0598947	2.07439
	0.0585896	4.22031	0.0534063	1.7525	0.06	2.57511
	0.0586582	4.22031	0.0534688	1.7525	0.0600702	2.07439
	0.0587953	4.22031	0.0535938	1.7525	0.0602105	2.07439
	0.0588639	4.22031	0.0536563	2.21745	0.0602807	2.07439
	0.0589667	3.7196	0.0537188	1.7525	0.060386	2.07439
	0.0590696	3.7196	0.0538438	2.21745	0.0604912	2.07439
	0.0591724	3.7196	0.0539063	2.21745	0.0605965	2.07439
	0.059241	3.7196	0.054	2.21745	0.0606667	2.07439
	0.0593438	3.7196	0.0540938	2.71817	0.0607719	2.57511
	0.0594467	4.22031	0.0541875	1.7525	0.0608772	2.07439
	0.0595152	4.22031	0.05425	1.7525	0.0609474	1.60944
	0.0596524	4.22031	0.054375	2.21745	0.0610877	2.07439
	0.0597209	4.22031	0.0544375	1.7525	0.0611579	2.07439
	0.0598238	4.22031	0.0545	2.21745	0.0612632	2.07439
	0.0599266	3.7196	0.054625	2.21745	0.0613684	2.07439
	0.0600295	4.22031	0.0546875	2.21745	0.0614737	2.57511
	0.060098	3.7196	0.0547812	2.71817	0.0615439	2.57511
	0.0602009	3.7196	0.054875	2.21745	0.0616491	2.07439
	0.0603037	4.22031	0.0549687	1.7525	0.0617544	2.07439
	0.0603723	4.22031	0.0550312	1.7525	0.0618246	1.60944
	0.0605094	4.22031	0.0551562	2.21745	0.0619649	2.07439
	0.060578	4.22031	0.0552187	2.21745	0.0620351	2.07439
	0.0606809	4.72103	0.0552812	2.21745	0.0621404	2.07439
	0.0607837	3.7196	0.0554062	2.71817	0.0622456	2.57511
	0.0608866	3.7196	0.0554687	2.71817	0.0623509	2.57511
	0.0609551	3.7196	0.0555625	2.71817	0.0624211	2.57511
	0.061058	3.7196	0.0556562	2.71817	0.0625263	2.57511
	0.0611608	4.22031	0.05575	2.21745	0.0626316	2.57511
	0.0612294	4.22031	0.0558125	2.21745	0.0627018	2.07439
	0.0613665	4.72103	0.0559375	2.21745	0.0628421	2.07439
	0.0614351	4.22031	0.056	1.7525	0.0629123	2.07439
	0.0615379	4.22031	0.0560625	2.21745	0.0630175	2.07439
	0.0616408	3.7196	0.0561875	2.71817	0.0631228	2.07439
	0.0617436	3.7196	0.05625	2.21745	0.0632281	2.57511
	0.0618122	3.7196	0.0563437	2.71817	0.0632982	2.57511
	0.061915	3.7196	0.0564375	2.71817	0.0634035	2.57511
	0.0620179	4.22031	0.0565312	2.21745	0.0635088	2.57511
	0.0620865	4.22031	0.0565937	2.21745	0.0635789	2.07439
	0.0622236	4.72103	0.0567187	1.7525	0.0637193	2.07439
	0.0622922	4.22031	0.0567812	2.21745	0.0637895	2.07439
	0.062395	4.22031	0.0568437	1.7525	0.0638947	2.07439
	0.0624979	3.7196	0.0569687	2.71817	0.064	2.57511
	0.0626007	3.7196	0.0570312	2.71817	0.0641053	2.57511
	0.0626693	3.7196	0.057125	2.71817	0.0641754	2.57511
	0.0627721	3.7196	0.0572187	2.21745	0.0642807	2.07439
	0.062875	4.22031	0.0573125	2.21745	0.064386	2.57511
	0.0629435	4.22031	0.057375	2.21745	0.0644561	2.07439
	0.0630807	4.22031	0.0575	2.21745	0.0645965	2.07439
	0.0631492	4.22031	0.0575625	1.7525	0.0646667	2.07439
	0.0632521	4.22031	0.057625	2.21745	0.0647719	2.07439
	0.0633549	4.22031	0.05775	2.21745	0.0648772	2.07439
	0.0634578	3.7196	0.0578125	2.71817	0.0649825	2.57511
	0.0635263	4.22031	0.0579062	2.71817	0.0650526	2.57511
	0.0636292	4.22031	0.058	2.71817	0.0651579	2.57511
	0.063732	4.22031	0.0580937	2.71817	0.0652632	2.57511
	0.0638006	4.72103	0.0581562	2.21745	0.0653333	2.07439
	0.0639377	4.22031	0.0582812	2.21745	0.0654737	2.07439
	0.0640063	4.22031	0.0583437	2.21745	0.0655439	2.07439
	0.0641092	4.72103	0.0584062	2.21745	0.0656491	2.07439
	0.064212	4.22031	0.0585312	2.71817	0.0657544	1.60944
	0.0643149	3.7196	0.0585938	2.71817	0.0658596	2.07439
	0.0643834	3.7196	0.0586875	2.71817	0.0659298	2.57511
	0.0644863	3.7196	0.0587813	3.21888	0.0660351	2.57511
	0.0645891	4.22031	0.058875	2.71817	0.0661404	2.57511
	0.0646577	4.22031	0.0589375	2.21745	0.0662105	2.07439
	0.0647948	4.22031	0.0590625	2.21745	0.0663509	2.07439
	0.0648634	4.72103	0.059125	2.21745	0.0664211	2.07439
	0.0649662	4.22031	0.0591875	2.21745	0.0665263	2.07439
	0.0650691	4.22031	0.0593125	2.71817	0.0666316	2.07439
	0.0651719	4.22031	0.059375	2.71817	0.0667368	2.57511
	0.0652405	4.22031	0.0594688	2.71817	0.066807	2.57511
	0.0653433	4.22031	0.0595625	2.71817	0.0669123	2.57511
	0.0654462	4.22031	0.0596563	2.71817	0.0670175	2.57511
	0.0655148	4.72103	0.0597188	2.21745	0.0670877	2.07439
	0.0656519	4.22031	0.0598438	2.21745	0.0672281	2.07439
	0.0657205	4.72103	0.0599063	2.21745	0.0672982	2.57511
	0.0658233	4.72103	0.0599688	2.21745	0.0674035	1.60944
	0.0659262	4.22031	0.0600938	2.71817	0.0675088	2.07439
	0.066029	4.22031	0.0601563	2.71817	0.067614	2.57511
	0.0660976	4.22031	0.06025	2.21745	0.0676842	2.57511
	0.0662004	4.22031	0.0603438	2.71817	0.0677895	2.57511
	0.0663033	4.22031	0.0604375	2.71817	0.0678947	2.57511
	0.0663718	4.22031	0.0605	2.21745	0.0679649	2.07439
	0.066509	4.72103	0.060625	2.21745	0.0681053	2.07439
	0.0665775	4.72103	0.0606875	2.21745	0.0681754	2.07439
	0.0666804	4.22031	0.06075	2.21745	0.0682807	2.07439
	0.0667832	4.22031	0.060875	2.71817	0.068386	2.07439
	0.0668861	4.22031	0.0609375	2.71817	0.0684912	2.57511
	0.0669546	4.22031	0.0610313	2.71817	0.0685614	2.57511
	0.0670575	4.22031	0.061125	2.71817	0.0686667	2.57511
	0.0671603	4.22031	0.0612188	2.71817	0.0687719	2.57511
	0.0672289	4.72103	0.0612813	2.21745	0.0688421	2.57511
	0.067366	4.22031	0.0614063	2.21745	0.0689825	2.07439
	0.0674346	4.72103	0.0614688	2.21745	0.0690526	2.07439
	0.0675375	4.72103	0.0615313	2.21745	0.0691579	2.07439
	0.0676403	3.7196	0.0616563	2.71817	0.0692632	2.07439
	0.0677432	4.22031	0.0617188	2.71817	0.0693684	2.57511
	0.0678117	4.22031	0.0618125	2.71817	0.0694386	3.07582
	0.0679146	4.22031	0.0619063	2.71817	0.0695439	2.57511
	0.0680174	4.22031	0.062	3.21888	0.0696491	2.57511
	0.068086	4.22031	0.0620625	2.21745	0.0697193	2.57511
	0.0682231	4.72103	0.0621875	2.21745	0.0698596	2.07439
	0.0682917	4.72103	0.06225	2.21745	0.0699298	2.07439
	0.0683945	4.72103	0.0623125	2.21745	0.0700351	2.57511
	0.0684974	4.22031	0.0624375	2.71817	0.0701404	2.07439
	0.0686002	4.22031	0.0625	2.71817	0.0702456	2.57511
	0.0686688	4.22031	0.0625938	2.71817	0.0703158	2.57511
	0.0687716	4.22031	0.0626875	2.71817	0.0704211	2.07439
	0.0688745	4.22031	0.0627812	2.71817	0.0705263	2.57511
	0.0689431	4.72103	0.0628438	2.21745	0.0705965	2.57511
	0.0690802	4.72103	0.0629688	2.21745	0.0707368	2.07439
	0.0691488	4.72103	0.0630312	2.21745	0.070807	2.07439
	0.0692516	4.72103	0.0630938	2.21745	0.0709123	2.07439
	0.0693545	4.22031	0.0632188	2.71817	0.0710175	2.07439
	0.0694573	4.22031	0.0632812	2.71817	0.0711228	2.57511
	0.0695259	4.22031	0.063375	2.71817	0.071193	2.57511
	0.0696287	4.22031	0.0634688	2.71817	0.0712982	2.57511
	0.0697316	4.22031	0.0635625	2.71817	0.0714035	2.57511
	0.0698001	4.72103	0.063625	2.21745	0.0714737	2.57511
	0.0699373	5.18598	0.06375	2.21745	0.071614	2.07439
	0.0700058	4.22031	0.0638125	2.21745	0.0716842	2.57511
	0.0701087	4.72103	0.063875	2.21745	0.0717895	2.57511
	0.0702115	4.22031	0.064	2.71817	0.0718947	2.07439
	0.0703144	4.22031	0.0640625	2.71817	0.072	3.07582
	0.0703829	4.22031	0.0641562	2.71817	0.0720702	2.57511
	0.0704858	4.22031	0.06425	2.71817	0.0721754	2.57511
	0.0705886	4.22031	0.0643438	2.71817	0.0722807	2.57511
	0.0706572	4.72103	0.0644062	2.71817	0.0723509	2.57511
	0.0707943	4.72103	0.0645312	2.71817	0.0724912	2.57511
	0.0708629	4.72103	0.0645938	2.21745	0.0725614	2.07439
	0.0709658	4.72103	0.0646562	2.21745	0.0726667	2.07439
	0.0710686	4.22031	0.0647812	2.71817	0.0727719	2.57511
	0.0711714	4.22031	0.0648438	2.71817	0.0728772	2.57511
	0.07124	4.22031	0.0649375	2.71817	0.0729474	2.57511
	0.0713429	4.22031	0.0650312	2.71817	0.0730526	2.57511
	0.0714457	4.22031	0.065125	2.71817	0.0731579	3.07582
	0.0715143	4.72103	0.0651875	2.21745	0.0732281	2.57511
	0.0716514	4.72103	0.0653125	2.71817	0.0733684	2.07439
	0.07172	4.72103	0.065375	2.21745	0.0734386	2.57511
	0.0718228	4.72103	0.0654375	2.71817	0.0735439	2.07439
	0.0719257	4.72103	0.0655625	2.71817	0.0736491	2.07439
	0.0720285	4.22031	0.065625	2.71817	0.0737544	2.57511
	0.0720971	4.72103	0.0657188	2.71817	0.0738246	2.57511
	0.0721999	4.22031	0.0658125	2.71817	0.0739298	2.57511
	0.0723028	4.22031	0.0659062	2.71817	0.0740351	2.57511
	0.0723714	4.72103	0.0659688	2.21745	0.0741053	2.57511
	0.0725085	4.72103	0.0660938	2.21745	0.0742456	2.07439
	0.0725771	4.72103	0.0661562	2.71817	0.0743158	2.07439
	0.0726799	5.18598	0.0662188	2.71817	0.0744211	2.57511
	0.0727827	5.18598	0.0663438	2.21745	0.0745263	2.07439
	0.0728856	4.22031	0.0664062	2.71817	0.0746316	2.57511
	0.0729542	4.22031	0.0665	2.71817	0.0747018	2.57511
	0.073057	4.22031	0.0665937	3.21888	0.074807	2.57511
	0.0731599	4.22031	0.0666875	2.71817	0.0749123	2.57511
	0.0732284	4.22031	0.06675	2.71817	0.0749825	3.07582
	0.0733656	4.72103	0.066875	2.21745	0.0751228	2.07439
	0.0734341	4.72103	0.0669375	2.21745	0.075193	2.57511
	0.073537	4.72103	0.0670313	2.21745	0.0752982	2.57511
	0.0736398	4.72103	0.067125	2.21745	0.0754035	2.57511
	0.0737427	4.72103	0.0671875	3.21888	0.0755088	2.57511
	0.0738112	4.22031	0.0672813	2.71817	0.0755789	2.57511
	0.0739141	4.22031	0.067375	2.71817	0.0756842	2.57511
	0.0740169	4.72103	0.0674687	2.71817	0.0757895	3.07582
	0.0740855	4.72103	0.0675313	2.71817	0.0758596	3.07582
	0.0742226	4.72103	0.0676563	2.21745	0.076	2.07439
	0.0742912	4.72103	0.0677187	2.71817	0.0760702	2.57511
	0.074394	5.18598	0.0678125	2.21745	0.0761754	2.07439
	0.0744969	4.72103	0.0679063	2.21745	0.0762807	2.07439
	0.0745997	4.72103	0.0679687	2.71817	0.076386	2.57511
	0.0746683	4.72103	0.0680625	3.21888	0.0764561	3.07582
	0.0747712	4.22031	0.0681563	3.21888	0.0765614	2.57511
	0.074874	4.72103	0.06825	2.71817	0.0766667	2.57511
	0.0749426	4.22031	0.0683125	2.71817	0.0767368	2.57511
	0.0750797	4.72103	0.0684375	2.21745	0.0768772	2.07439
	0.0751483	5.18598	0.0685	2.21745	0.0769474	2.57511
	0.0752511	5.18598	0.0685937	2.71817	0.0770526	2.07439
	0.075354	4.72103	0.0686875	2.21745	0.0771579	2.07439
	0.0754568	4.72103	0.06875	3.21888	0.0772632	2.07439
	0.0755254	4.72103	0.0688437	2.71817	0.0773333	2.57511
	0.0756282	5.18598	0.0689375	3.21888	0.0774386	2.57511
	0.0757311	4.72103	0.0690313	3.21888	0.0775439	2.57511
	0.0757996	4.72103	0.0690937	2.71817	0.077614	2.57511
	0.0759368	4.72103	0.0692187	3.21888	0.0777544	2.07439
	0.0760053	5.18598	0.0692813	2.71817	0.0778246	2.57511
	0.0761082	5.18598	0.069375	2.71817	0.0779298	2.57511
	0.076211	4.72103	0.0694687	2.71817	0.0780351	2.57511
	0.0763139	4.72103	0.0695313	2.71817	0.0781404	2.57511
	0.0763825	4.72103	0.069625	3.21888	0.0782105	2.57511
	0.0764853	4.22031	0.0697187	3.21888	0.0783158	2.57511
	0.0765882	4.72103	0.0698125	3.21888	0.0784211	3.07582
	0.0766567	4.72103	0.069875	2.71817	0.0784912	2.57511
	0.0767939	5.18598	0.07	2.21745	0.0786316	2.57511
	0.0768624	5.18598	0.0700625	2.71817	0.0787018	2.57511
	0.0769653	5.18598	0.0701563	2.21745	0.078807	2.57511
	0.0770681	5.18598	0.07025	2.21745	0.0789123	2.57511
	0.077171	4.72103	0.0703125	3.21888	0.0790175	2.07439
	0.0772395	4.72103	0.0704063	2.71817	0.0790877	2.57511
	0.0773424	4.72103	0.0705	3.21888	0.079193	3.07582
	0.0774452	4.72103	0.0705937	3.21888	0.0792982	3.07582
	0.0775138	4.72103	0.0706563	3.21888	0.0793684	3.07582
	0.0776509	5.18598	0.0707813	2.71817	0.0795088	2.57511
	0.0777195	5.18598	0.0708437	2.21745	0.0795789	2.57511
	0.0778223	5.18598	0.0709375	2.21745	0.0796842	2.57511
	0.0779252	5.18598	0.0710313	2.71817	0.0797895	2.57511
	0.078028	4.72103	0.0710937	3.21888	0.0798947	2.57511
	0.0780966	4.72103	0.0711875	3.21888	0.0799649	3.07582
	0.0781995	4.72103	0.0712813	3.21888	0.0800702	2.57511
	0.0783023	4.72103	0.071375	3.21888	0.0801754	3.07582
	0.0783709	4.72103	0.0714375	3.21888	0.0802456	3.07582
	0.078508	5.6867	0.0715625	2.71817	0.080386	3.07582
	0.0785766	5.18598	0.071625	2.71817	0.0804561	2.07439
	0.0786794	5.18598	0.0717187	2.21745	0.0805614	2.07439
	0.0787823	5.18598	0.0718125	3.21888	0.0806667	2.07439
	0.0788851	5.18598	0.071875	2.71817	0.0807719	2.07439
	0.0789537	4.72103	0.0719687	2.71817	0.0808421	2.57511
	0.0790565	4.72103	0.0720625	2.71817	0.0809474	3.07582
	0.0791594	5.18598	0.0721563	3.21888	0.0810526	3.07582
	0.0792279	4.72103	0.0722187	3.21888	0.0811228	2.57511
	0.0793651	5.6867	0.0723437	2.71817	0.0812632	3.07582
	0.0794336	5.18598	0.0724063	2.71817	0.0813333	2.57511
	0.0795365	5.18598	0.0725	2.71817	0.0814386	2.57511
	0.0796393	5.18598	0.0725937	2.71817	0.0815439	2.57511
	0.0797422	5.18598	0.0726563	2.71817	0.0816491	2.57511
	0.0798108	5.18598	0.07275	3.21888	0.0817193	3.07582
	0.0799136	4.72103	0.0728437	2.71817	0.0818246	3.07582
	0.0800165	4.72103	0.0729375	3.21888	0.0819298	3.07582
	0.080085	4.72103	0.073	3.21888	0.0820351	3.07582
	0.0802222	5.18598	0.073125	2.71817	0.0821404	3.07582
	0.0802907	5.18598	0.0731875	2.71817	0.0822105	2.57511
	0.0803936	5.18598	0.0732813	2.71817	0.0823158	2.57511
	0.0804964	5.18598	0.073375	2.71817	0.0824211	2.57511
	0.0805993	5.18598	0.0734375	3.21888	0.0825263	2.57511
	0.0806678	4.72103	0.0735313	3.21888	0.0825965	2.57511
	0.0807707	4.72103	0.073625	3.21888	0.0827018	3.07582
	0.0808735	4.72103	0.0737187	3.21888	0.082807	3.07582
	0.0809421	4.72103	0.0737813	3.21888	0.0829123	3.07582
	0.0810792	5.18598	0.0739063	2.71817	0.0830175	2.57511
	0.0811478	5.18598	0.0739687	2.71817	0.0830877	2.57511
	0.0812506	5.18598	0.0740625	2.71817	0.083193	2.57511
	0.0813535	5.6867	0.0741563	2.71817	0.0832982	2.57511
	0.0814563	5.18598	0.0742188	3.21888	0.0834035	2.57511
	0.0815249	4.72103	0.0743125	3.21888	0.0834737	2.57511
	0.0816278	4.72103	0.0744062	3.7196	0.0835789	2.57511
	0.0817306	5.18598	0.0745	3.7196	0.0836842	2.57511
	0.0817992	4.72103	0.0745625	3.7196	0.0837895	3.07582
	0.0819363	5.18598	0.0746875	2.71817	0.0838947	3.07582
	0.0820049	5.18598	0.07475	2.71817	0.0839649	2.57511
	0.0821077	5.18598	0.0748438	2.21745	0.0840702	2.57511
	0.0822106	5.18598	0.0749375	2.71817	0.0841754	2.57511
	0.0823134	5.6867	0.0750312	3.21888	0.0842807	2.57511
	0.082382	4.72103	0.0750938	3.7196	0.0843509	2.57511
	0.0824848	4.72103	0.0751875	3.21888	0.0844561	3.07582
	0.0825877	5.18598	0.0752812	3.21888	0.0845614	3.07582
	0.0826562	5.18598	0.0753438	3.21888	0.0846667	2.57511
	0.0827934	5.18598	0.0754688	2.71817	0.0847719	3.07582
	0.0828619	5.18598	0.0755312	2.71817	0.0848421	2.57511
	0.0829648	5.6867	0.075625	2.71817	0.0849474	2.57511
	0.0830676	5.6867	0.0757188	2.71817	0.0850526	2.57511
	0.0831705	5.6867	0.0758125	3.21888	0.0851579	2.57511
	0.0832391	5.18598	0.075875	3.21888	0.0852281	2.57511
	0.0833419	5.18598	0.0759688	3.21888	0.0853333	3.07582
	0.0834448	5.18598	0.0760625	3.21888	0.0854386	3.07582
	0.0835133	5.18598	0.076125	3.21888	0.0855439	3.07582
	0.0836505	5.18598	0.07625	2.71817	0.0856491	3.07582
	0.083719	5.6867	0.0763125	2.71817	0.0857193	2.57511
	0.0838219	5.18598	0.0764062	2.71817	0.0858246	2.57511
	0.0839247	5.6867	0.0765	2.71817	0.0859298	2.57511
	0.0840276	5.18598	0.0765938	3.21888	0.0860351	2.57511
	0.0840961	4.72103	0.0766562	3.21888	0.0861053	2.57511
	0.084199	5.18598	0.07675	3.21888	0.0862105	3.07582
	0.0843018	4.72103	0.0768438	3.21888	0.0863158	3.07582
	0.0843704	5.18598	0.0769062	3.21888	0.0864211	3.07582
	0.0845075	5.18598	0.0770312	3.21888	0.0865263	3.07582
	0.0845761	5.18598	0.0770938	3.21888	0.0865965	2.57511
	0.0846789	5.18598	0.0771875	2.71817	0.0867018	2.57511
	0.0847818	5.18598	0.0772812	2.71817	0.086807	2.57511
	0.0848846	5.18598	0.077375	2.71817	0.0869123	2.57511
	0.0849532	5.18598	0.0774375	3.21888	0.0869825	2.57511
	0.0850561	4.72103	0.0775312	3.21888	0.0870877	3.07582
	0.0851589	4.72103	0.077625	3.21888	0.087193	3.07582
	0.0852275	5.18598	0.0776875	3.21888	0.0872982	3.07582
	0.0853646	5.18598	0.0778125	2.71817	0.0874035	3.07582
	0.0854332	5.6867	0.077875	2.71817	0.0874737	2.57511
	0.085536	5.6867	0.0779688	2.71817	0.0875789	2.57511
	0.0856389	5.18598	0.0780625	2.71817	0.0876842	2.57511
	0.0857417	5.6867	0.0781562	2.71817	0.0877895	2.57511
	0.0858103	4.72103	0.0782188	3.21888	0.0878596	2.57511
	0.0859131	5.18598	0.0783125	3.21888	0.0879649	3.07582
	0.086016	5.18598	0.0784062	3.21888	0.0880702	3.07582
	0.0860845	5.18598	0.0784688	3.7196	0.0881754	3.07582
	0.0862217	5.6867	0.0785938	3.21888	0.0882807	3.07582
	0.0862902	5.6867	0.0786562	2.71817	0.0883509	2.57511
	0.0863931	5.6867	0.07875	2.71817	0.0884561	2.57511
	0.0864959	5.6867	0.0788438	2.71817	0.0885614	2.57511
	0.0865988	5.6867	0.0789375	2.71817	0.0886667	2.57511
	0.0866674	5.18598	0.079	3.21888	0.0887368	2.57511
	0.0867702	5.18598	0.0790938	3.21888	0.0888421	3.07582
	0.086873	5.18598	0.0791875	3.21888	0.0889474	3.07582
	0.0869416	5.18598	0.07925	3.21888	0.0890526	3.07582
	0.0870787	5.6867	0.079375	2.71817	0.0891579	3.07582
	0.0871473	5.6867	0.0794375	2.71817	0.0892281	2.57511
	0.0872502	5.6867	0.0795312	2.71817	0.0893333	2.57511
	0.087353	5.6867	0.079625	3.21888	0.0894386	3.07582
	0.0874559	5.6867	0.0797188	2.71817	0.0895439	2.57511
	0.0875244	5.6867	0.0797812	3.21888	0.089614	2.57511
	0.0876273	5.18598	0.079875	3.21888	0.0897193	3.07582
	0.0877301	5.18598	0.0799688	3.21888	0.0898246	3.07582
	0.0877987	5.18598	0.0800312	3.21888	0.0899298	3.57654
	0.0879358	5.18598	0.0801562	2.71817	0.0900351	3.07582
	0.0880044	5.6867	0.0802188	2.71817	0.0901053	2.57511
	0.0881072	5.6867	0.0803125	2.71817	0.0902105	2.57511
	0.0882101	5.6867	0.0804062	3.21888	0.0903158	2.57511
	0.0883129	5.6867	0.0805	2.71817	0.0904211	2.57511
	0.0883815	5.6867	0.0805625	3.7196	0.0904912	2.57511
	0.0884844	5.18598	0.0806562	3.21888	0.0905965	3.07582
	0.0885872	5.18598	0.08075	3.7196	0.0907018	3.07582
	0.0886558	5.18598	0.0808125	3.7196	0.090807	3.07582
	0.0887929	5.18598	0.0809375	3.21888	0.0909123	3.07582
	0.0888615	5.6867	0.081	3.21888	0.0909825	3.07582
	0.0889643	5.6867	0.0810938	3.21888	0.0910877	2.57511
	0.0890672	5.6867	0.0811875	2.71817	0.091193	2.57511
	0.08917	5.6867	0.0812812	3.21888	0.0912982	2.57511
	0.0892386	5.6867	0.0813438	3.21888	0.0913684	2.57511
	0.0893414	5.18598	0.0814375	3.21888	0.0914737	3.07582
	0.0894443	5.18598	0.0815312	3.21888	0.0915789	3.07582
	0.0895128	5.6867	0.0815938	3.21888	0.0916842	3.07582
	0.08965	5.6867	0.0817188	2.71817	0.0917895	3.07582
	0.0897185	5.6867	0.0817812	3.21888	0.0918596	3.07582
	0.0898214	6.18741	0.081875	3.21888	0.0919649	2.57511
	0.0899242	6.18741	0.0819688	3.21888	0.0920702	2.57511
	0.0900271	5.6867	0.0820625	3.21888	0.0921754	2.57511
	0.0900956	5.6867	0.082125	3.7196	0.0922456	2.57511
	0.0901985	5.18598	0.08225	3.7196	0.0923509	3.07582
	0.0903013	5.18598	0.0823125	3.7196	0.0924561	3.07582
	0.0903699	5.18598	0.082375	3.21888	0.0925614	3.07582
	0.090507	5.18598	0.0825	3.21888	0.0926667	3.07582
	0.0905756	5.6867	0.0825625	2.71817	0.0927368	3.07582
	0.0906785	5.6867	0.0826563	2.71817	0.0928421	2.57511
	0.0907813	5.6867	0.08275	2.71817	0.0929474	2.57511
	0.0908842	5.6867	0.0828437	3.21888	0.0930526	2.57511
	0.0909527	5.6867	0.0829063	3.7196	0.0931228	2.57511
	0.0910556	5.18598	0.0830313	3.7196	0.0932281	3.07582
	0.0911584	5.18598	0.0830937	3.7196	0.0933333	3.07582
	0.091227	5.18598	0.0831563	3.7196	0.0934386	3.07582
	0.0913641	5.18598	0.0832813	3.21888	0.0935439	3.07582
	0.0914327	5.6867	0.0833437	2.71817	0.093614	3.07582
	0.0915355	5.6867	0.0834375	3.21888	0.0937193	2.57511
	0.0916384	5.6867	0.0835313	3.21888	0.0938246	2.57511
	0.0917412	5.6867	0.083625	3.21888	0.0939298	2.57511
	0.0918098	5.6867	0.0836875	3.7196	0.094	2.57511
	0.0919126	5.6867	0.0838125	3.7196	0.0941053	2.57511
	0.0920155	5.18598	0.083875	3.7196	0.0942105	3.07582
	0.0920841	5.18598	0.0839375	3.7196	0.0943158	3.07582
	0.0922212	5.18598	0.0840625	3.21888	0.0944211	3.07582
	0.0922898	5.6867	0.084125	3.21888	0.0944912	3.07582
	0.0923926	5.6867	0.0842187	2.71817	0.0945965	2.57511
	0.0924955	5.6867	0.0843125	3.21888	0.0947018	2.57511
	0.0925983	6.18741	0.0844063	3.21888	0.094807	2.57511
	0.0926669	6.18741	0.0844687	3.7196	0.0948772	2.57511
	0.0927697	5.6867	0.0845937	3.7196	0.0949825	2.57511
	0.0928726	5.18598	0.0846563	3.7196	0.0950877	3.07582
	0.0929411	5.18598	0.0847187	3.21888	0.095193	3.07582
	0.0930783	5.6867	0.0848437	3.21888	0.0952982	3.07582
	0.0931468	5.6867	0.0849063	2.71817	0.0953684	3.07582
	0.0932497	5.6867	0.085	3.21888	0.0954737	3.07582
	0.0933525	5.6867	0.0850937	3.21888	0.0955789	2.57511
	0.0934554	6.18741	0.0851875	2.71817	0.0956842	3.07582
	0.0935239	5.6867	0.08525	3.7196	0.0957544	2.57511
	0.0936268	5.18598	0.085375	3.21888	0.0958596	2.57511
	0.0937296	5.18598	0.0854375	3.7196	0.0959649	3.07582
	0.0937982	5.18598	0.0855	3.7196	0.0960702	3.07582
	0.0939353	5.6867	0.085625	3.21888	0.0961754	3.07582
	0.0940039	5.6867	0.0856875	3.21888	0.0962456	3.07582
	0.0941068	5.6867	0.0857813	3.21888	0.0963509	3.07582
	0.0942096	6.18741	0.085875	3.21888	0.0964561	3.07582
	0.0943125	6.18741	0.0859687	3.21888	0.0965614	3.07582
	0.094381	5.6867	0.0860313	3.7196	0.0966316	2.57511
	0.0944839	5.18598	0.0861563	3.7196	0.0967368	2.57511
	0.0945867	5.6867	0.0862187	3.7196	0.0968421	3.07582
	0.0946553	5.6867	0.0862813	3.21888	0.0969474	3.57654
	0.0947924	5.18598	0.0864063	3.7196	0.0970526	3.07582
	0.094861	5.6867	0.0864687	3.21888	0.0971228	3.07582
	0.0949638	6.18741	0.0865625	3.21888	0.0972281	3.07582
	0.0950667	5.6867	0.0866563	3.21888	0.0973333	2.57511
	0.0951695	5.6867	0.08675	3.21888	0.0974386	2.57511
	0.0952381	5.6867	0.0868125	3.21888	0.0975088	3.07582
	0.0953409	5.6867	0.0869375	3.7196	0.097614	2.57511
	0.0954438	5.6867	0.087	3.7196	0.0977193	3.07582
	0.0955124	5.6867	0.0870625	3.7196	0.0978246	3.07582
	0.0956495	5.6867	0.0871875	3.7196	0.0979298	3.07582
	0.0957181	5.6867	0.08725	3.21888	0.098	3.07582
	0.0958209	6.18741	0.0873437	3.21888	0.0981053	3.07582
	0.0959238	6.18741	0.0874375	3.21888	0.0982105	2.57511
	0.0960266	6.18741	0.0875313	3.21888	0.0983158	2.57511
	0.0960952	6.18741	0.0875937	3.7196	0.098386	2.57511
	0.096198	5.6867	0.0877187	3.7196	0.0984912	3.07582
	0.0963009	5.6867	0.0877813	3.7196	0.0985965	3.07582
	0.0963694	5.18598	0.0878437	3.7196	0.0987018	3.07582
	0.0965066	5.6867	0.0879687	3.7196	0.098807	3.07582
	0.0965751	5.6867	0.0880313	3.21888	0.0988772	3.07582
	0.096678	6.18741	0.088125	3.21888	0.0989825	3.57654
	0.0967808	6.18741	0.0882187	3.21888	0.0990877	2.57511
	0.0968837	6.18741	0.0883125	3.21888	0.099193	3.07582
	0.0969522	6.18741	0.088375	3.21888	0.0992632	3.07582
	0.0970551	5.18598	0.0885	3.7196	0.0993684	2.57511
	0.0971579	5.6867	0.0885625	3.7196	0.0994737	3.57654
	0.0972265	5.6867	0.088625	3.7196	0.0995789	3.07582
	0.0973636	5.6867	0.08875	3.7196	0.0996842	3.07582
	0.0974322	5.6867	0.0888125	3.21888	0.0997544	3.07582
	0.0975351	6.18741	0.0889063	3.21888	0.0998596	3.07582
	0.0976379	6.18741	0.089	3.21888	0.0999649	3.07582
	0.0977408	6.18741	0.0890937	3.21888	0.10007	2.57511
	0.0978093	6.18741	0.0891563	3.21888	0.10014	2.57511
	0.0979122	5.6867	0.0892813	3.7196	0.100246	2.57511
	0.098015	5.6867	0.0893437	3.7196	0.100351	3.07582
	0.0980836	5.6867	0.0894063	3.7196	0.100456	3.57654
	0.0982207	5.6867	0.0895313	3.7196	0.100561	3.07582
	0.0982893	5.6867	0.0895937	3.21888	0.100632	3.07582
	0.0983921	6.18741	0.0896875	3.21888	0.100737	3.57654
	0.098495	6.68813	0.0897813	3.21888	0.100842	2.57511
	0.0985978	6.18741	0.089875	3.21888	0.100947	3.07582
	0.0986664	5.6867	0.0899375	3.21888	0.101018	3.07582
	0.0987692	5.6867	0.0900625	4.22031	0.101123	3.07582
	0.0988721	5.6867	0.090125	3.7196	0.101228	3.07582
	0.0989407	5.6867	0.0901875	3.7196	0.101333	3.07582
	0.0990778	5.6867	0.0903125	3.7196	0.101439	3.57654
	0.0991464	5.6867	0.090375	3.21888	0.101509	3.57654
	0.0992492	6.18741	0.0904688	3.21888	0.101614	3.07582
	0.0993521	6.18741	0.0905625	3.21888	0.101719	2.57511
	0.0994549	6.18741	0.0906562	3.21888	0.101825	2.57511
	0.0995235	6.18741	0.0907188	3.21888	0.101895	3.07582
	0.0996263	5.6867	0.0908438	3.7196	0.102	2.57511
	0.0997292	5.6867	0.0909062	3.7196	0.102105	3.07582
	0.0997977	5.6867	0.0909688	3.7196	0.102211	3.07582
	0.0999349	5.6867	0.0910938	3.7196	0.102316	3.57654
	0.100003	6.18741	0.0911562	3.21888	0.102386	3.57654
	0.100106	6.18741	0.09125	3.21888	0.102491	3.57654
	0.100209	6.18741	0.0913438	3.21888	0.102596	3.07582
	0.100312	6.68813	0.0914375	3.21888	0.102702	2.57511
	0.100381	6.18741	0.0915	3.21888	0.102772	3.07582
	0.100483	5.6867	0.091625	3.7196	0.102877	2.57511
	0.100586	5.6867	0.0916875	3.7196	0.102982	3.07582
	0.100655	5.6867	0.09175	3.7196	0.103088	3.57654
	0.100792	5.6867	0.091875	3.7196	0.103193	3.57654
	0.100861	5.6867	0.0919375	3.21888	0.103263	3.07582
	0.100963	6.68813	0.0920312	3.21888	0.103368	3.07582
	0.101066	6.18741	0.092125	3.21888	0.103474	3.07582
	0.101169	6.18741	0.0922188	3.21888	0.103579	2.57511
	0.101238	6.68813	0.0922812	3.21888	0.103649	3.07582
	0.10134	6.68813	0.0924062	4.22031	0.103754	2.57511
	0.101443	5.6867	0.0924688	3.7196	0.10386	3.07582
	0.101512	5.6867	0.0925312	3.7196	0.103965	3.57654
	0.101649	5.6867	0.0926562	4.22031	0.10407	3.07582
	0.101718	5.6867	0.0927188	3.21888	0.10414	3.57654
	0.10182	6.18741	0.0928125	3.21888	0.104246	3.57654
	0.101923	6.18741	0.0929062	3.21888	0.104351	3.07582
	0.102026	6.18741	0.093	3.21888	0.104456	3.07582
	0.102095	6.18741	0.0930625	3.21888	0.104526	3.07582
	0.102198	6.18741	0.0931875	3.7196	0.104632	2.57511
	0.1023	5.6867	0.09325	3.7196	0.104737	3.07582
	0.102369	6.18741	0.0933125	3.7196	0.104842	3.57654
	0.102506	5.6867	0.0934375	3.7196	0.104947	3.57654
	0.102575	5.6867	0.0935	3.21888	0.105018	3.07582
	0.102678	6.18741	0.0935938	3.21888	0.105123	3.57654
	0.10278	6.18741	0.0936875	3.21888	0.105228	2.57511
	0.102883	6.68813	0.0937812	3.21888	0.105333	3.07582
	0.102952	6.68813	0.0938438	3.21888	0.105404	2.57511
	0.103055	6.68813	0.0939688	4.22031	0.105509	2.57511
	0.103157	5.6867	0.0940312	3.7196	0.105614	3.07582
	0.103226	5.6867	0.0940938	3.7196	0.105719	3.07582
	0.103363	5.6867	0.0942188	3.7196	0.105825	3.57654
	0.103432	5.6867	0.0942812	3.21888	0.105895	3.07582
	0.103535	6.18741	0.094375	3.21888	0.106	3.57654
	0.103637	6.68813	0.0944688	3.7196	0.106105	3.07582
	0.10374	6.68813	0.0945625	3.21888	0.106211	3.07582
	0.103809	6.68813	0.094625	3.21888	0.106281	3.07582
	0.103912	6.18741	0.09475	3.7196	0.106386	2.57511
	0.104015	5.6867	0.0948125	4.22031	0.106491	3.57654
	0.104083	6.18741	0.094875	3.7196	0.106596	3.57654
	0.10422	6.18741	0.095	3.7196	0.106702	3.07582
	0.104289	5.6867	0.0950625	3.7196	0.106772	3.57654
	0.104392	6.18741	0.0951562	3.7196	0.106877	3.57654
	0.104494	6.18741	0.09525	4.22031	0.106982	3.07582
	0.104597	6.18741	0.0953438	3.21888	0.107088	3.07582
	0.104666	6.18741	0.0954062	3.21888	0.107158	3.07582
	0.104769	6.18741	0.0955312	4.22031	0.107263	3.07582
	0.104872	5.6867	0.0955938	3.7196	0.107368	3.07582
	0.10494	6.18741	0.0956562	4.22031	0.107474	3.57654
	0.105077	6.18741	0.0957812	3.7196	0.107579	3.57654
	0.105146	6.18741	0.0958438	3.7196	0.107649	3.57654
	0.105249	6.18741	0.0959375	3.21888	0.107754	3.57654
	0.105352	6.68813	0.0960312	3.21888	0.10786	3.07582
	0.105454	6.18741	0.096125	3.21888	0.107965	3.07582
	0.105523	6.68813	0.0961875	3.21888	0.108035	3.07582
	0.105626	6.68813	0.0963125	3.7196	0.10814	2.57511
	0.105729	6.18741	0.096375	4.22031	0.108246	3.07582
	0.105797	6.18741	0.0964375	3.7196	0.108351	3.57654
	0.105934	6.18741	0.0965625	4.22031	0.108456	3.57654
	0.106003	6.18741	0.096625	3.7196	0.108526	3.57654
	0.106106	5.6867	0.0967188	3.21888	0.108632	3.07582
	0.106209	6.68813	0.0968125	3.21888	0.108737	3.07582
	0.106311	6.68813	0.0969062	3.21888	0.108842	3.07582
	0.10638	6.68813	0.0969688	3.7196	0.108912	2.57511
	0.106483	6.68813	0.0970938	3.7196	0.109018	3.07582
	0.106586	6.18741	0.0971562	3.7196	0.109123	3.07582
	0.106654	5.6867	0.0972188	4.22031	0.109228	3.57654
	0.106791	6.68813	0.0973438	3.7196	0.109333	3.57654
	0.10686	6.18741	0.0974062	3.7196	0.109404	3.57654
	0.106963	6.18741	0.0975	3.7196	0.109509	3.57654
	0.107066	7.18884	0.0975938	3.7196	0.109614	3.57654
	0.107169	6.68813	0.0976875	3.21888	0.109719	3.07582
	0.107237	8.65522	0.09775	3.7196	0.109789	3.07582
	0.10734	6.18741	0.097875	4.22031	0.109895	3.07582
	0.107443	6.18741	0.0979375	4.22031	0.11	3.07582
	0.107511	5.6867	0.098	4.22031	0.110105	3.07582
	0.107649	6.18741	0.098125	3.7196	0.110211	3.57654
	0.107717	6.18741	0.0981875	4.22031	0.110281	3.57654
	0.10782	6.18741	0.0982813	3.7196	0.110386	3.07582
	0.107923	6.68813	0.098375	3.7196	0.110491	3.57654
	0.108026	6.68813	0.0984687	3.7196	0.110596	3.07582
	0.108094	6.18741	0.0985313	3.7196	0.110667	2.57511
	0.108197	6.68813	0.0986563	3.7196	0.110772	3.07582
	0.1083	6.18741	0.0987187	3.7196	0.110877	3.07582
	0.108368	6.18741	0.0987813	4.22031	0.110982	3.57654
	0.108506	6.18741	0.0989063	4.22031	0.111088	3.57654
	0.108574	6.18741	0.0989687	4.22031	0.111158	3.57654
	0.108677	6.18741	0.0990625	3.7196	0.111263	3.57654
	0.10878	6.68813	0.0991563	3.7196	0.111368	3.07582
	0.108883	6.68813	0.09925	3.7196	0.111474	3.07582
	0.108951	6.68813	0.0993125	3.7196	0.111544	3.07582
	0.109054	6.68813	0.0994375	4.22031	0.111649	3.07582
	0.109157	6.18741	0.0995	4.22031	0.111754	3.07582
	0.109226	6.18741	0.0995625	4.22031	0.11186	3.07582
	0.109363	6.18741	0.0996875	4.22031	0.111965	3.57654
	0.109431	6.18741	0.09975	4.22031	0.112035	4.07725
	0.109534	6.18741	0.0998437	3.7196	0.11214	3.57654
	0.109637	6.68813	0.0999375	3.7196	0.112246	3.57654
	0.10974	6.68813	0.100031	3.7196	0.112351	3.07582
	0.109808	6.68813	0.100094	3.7196	0.112421	3.07582
	0.109911	7.18884	0.100219	4.22031	0.112526	3.07582
	0.110014	6.18741	0.100281	4.22031	0.112632	3.07582
	0.110083	6.18741	0.100344	4.22031	0.112737	3.07582
	0.11022	6.18741	0.100469	4.72103	0.112842	3.57654
	0.110288	6.18741	0.100531	4.22031	0.112912	3.57654
	0.110391	6.18741	0.100625	3.7196	0.113018	3.57654
	0.110494	6.68813	0.100719	3.7196	0.113123	3.57654
	0.110597	7.18884	0.100812	3.7196	0.113228	3.57654
	0.110665	6.68813	0.100875	3.7196	0.113298	3.07582
	0.110768	6.68813	0.101	4.22031	0.113404	3.07582
	0.110871	6.68813	0.101062	4.22031	0.113509	3.07582
	0.11094	6.18741	0.101125	4.22031	0.113614	3.07582
	0.111077	6.18741	0.10125	4.22031	0.113719	3.57654
	0.111145	6.68813	0.101312	4.22031	0.113789	3.57654
	0.111248	6.18741	0.101406	3.7196	0.113895	3.57654
	0.111351	6.68813	0.1015	3.7196	0.114	3.57654
	0.111454	6.68813	0.101594	3.7196	0.114105	3.07582
	0.111523	6.68813	0.101656	3.7196	0.114175	3.07582
	0.111625	6.68813	0.101781	4.22031	0.114281	3.07582
	0.111728	6.68813	0.101844	4.22031	0.114386	3.07582
	0.111797	6.18741	0.101906	4.22031	0.114491	3.07582
	0.111934	6.18741	0.102031	4.22031	0.114596	3.57654
	0.112002	6.18741	0.102094	4.72103	0.114667	3.57654
	0.112105	6.18741	0.102188	3.7196	0.114772	3.57654
	0.112208	6.68813	0.102281	4.22031	0.114877	3.57654
	0.112311	6.68813	0.102375	3.7196	0.114982	3.07582
	0.11238	6.68813	0.102438	3.7196	0.115053	3.07582
	0.112482	6.68813	0.102563	4.22031	0.115158	3.07582
	0.112585	6.68813	0.102625	4.22031	0.115263	2.57511
	0.112654	6.18741	0.102688	4.22031	0.115368	3.07582
	0.112791	6.68813	0.102813	4.22031	0.115474	3.57654
	0.11286	6.18741	0.102875	4.22031	0.115544	3.57654
	0.112962	6.18741	0.102969	3.7196	0.115649	3.57654
	0.113065	6.68813	0.103063	4.22031	0.115754	3.57654
	0.113168	6.68813	0.103156	3.7196	0.11586	3.07582
	0.113237	6.68813	0.103219	3.7196	0.11593	3.07582
	0.11334	6.68813	0.103344	4.22031	0.116035	3.07582
	0.113442	6.18741	0.103406	4.22031	0.11614	3.57654
	0.113511	6.18741	0.103469	4.22031	0.116246	3.07582
	0.113648	6.18741	0.103594	4.22031	0.116351	3.57654
	0.113717	6.18741	0.103656	4.22031	0.116421	3.57654
	0.113819	6.18741	0.10375	3.7196	0.116526	3.57654
	0.113922	6.18741	0.103844	3.7196	0.116632	3.57654
	0.114025	6.68813	0.103938	3.7196	0.116737	3.07582
	0.114094	6.68813	0.104	3.7196	0.116807	3.07582
	0.114197	6.18741	0.104125	3.7196	0.116912	3.07582
	0.114299	6.18741	0.104188	4.22031	0.117018	3.07582
	0.114368	5.6867	0.10425	4.22031	0.117123	3.07582
	0.114505	5.6867	0.104375	4.22031	0.117228	3.57654
	0.114574	5.6867	0.104438	4.22031	0.117298	3.57654
	0.114677	5.6867	0.104531	3.7196	0.117404	3.57654
	0.114779	6.68813	0.104625	3.7196	0.117509	3.57654
	0.114882	6.18741	0.104719	3.7196	0.117614	3.07582
	0.114951	6.68813	0.104781	3.7196	0.117684	3.07582
	0.115054	6.68813	0.104906	4.22031	0.117789	3.07582
	0.115157	6.18741	0.104969	4.22031	0.117895	3.07582
	0.115225	5.6867	0.105063	4.22031	0.118	3.07582
	0.115362	5.6867	0.105156	4.22031	0.118105	3.57654
	0.115431	5.6867	0.105219	4.22031	0.118175	3.57654
	0.115534	5.6867	0.105313	3.7196	0.118281	3.57654
	0.115636	6.68813	0.105406	3.7196	0.118386	3.57654
	0.115739	6.18741	0.1055	3.7196	0.118491	3.07582
	0.115808	6.18741	0.105563	3.7196	0.118561	3.07582
	0.115911	6.18741	0.105688	4.22031	0.118667	3.07582
	0.116014	6.18741	0.10575	4.22031	0.118772	3.07582
	0.116082	5.6867	0.105844	4.22031	0.118877	3.07582
	0.116219	5.6867	0.105938	4.22031	0.118982	3.57654
	0.116288	5.6867	0.106	4.72103	0.119053	3.57654
	0.116391	5.6867	0.106094	4.22031	0.119158	3.57654
	0.116494	6.18741	0.106188	3.7196	0.119263	3.57654
	0.116596	6.18741	0.106281	3.7196	0.119368	3.07582
	0.116665	6.18741	0.106344	3.7196	0.119439	3.07582
	0.116802	6.18741	0.106469	3.7196	0.119544	3.07582
	0.116871	5.6867	0.106531	4.72103	0.119649	3.07582
	0.116939	5.6867	0.106625	4.22031	0.119754	3.07582
	0.117076	5.6867	0.106719	4.22031	0.11986	3.57654
	0.117145	5.18598	0.106781	4.22031	0.11993	3.57654
	0.117248	5.6867	0.106875	4.72103	0.120035	3.57654
	0.117351	5.6867	0.106969	3.7196	0.12014	3.57654
	0.117453	6.18741	0.107063	3.7196	0.120246	3.57654
	0.117522	6.18741	0.107125	3.7196	0.120316	3.07582
	0.117659	6.18741	0.10725	3.7196	0.120421	3.07582
	0.117728	5.6867	0.107313	4.22031	0.120526	3.07582
	0.117796	5.6867	0.107406	4.22031	0.120632	3.07582
	0.117933	5.18598	0.1075	4.22031	0.120737	3.57654
	0.118002	5.18598	0.107563	4.22031	0.120807	3.57654
	0.118105	5.18598	0.107656	4.72103	0.120912	3.57654
	0.118208	6.18741	0.10775	4.22031	0.121018	3.57654
	0.118311	6.18741	0.107844	3.7196	0.121123	3.57654
	0.118379	5.6867	0.107906	4.22031	0.121193	3.07582
	0.118516	6.68813	0.108031	3.7196	0.121298	3.07582
	0.118585	6.18741	0.108094	4.72103	0.121404	3.07582
	0.118653	5.6867	0.108188	4.72103	0.121509	3.57654
	0.11879	5.18598	0.108281	5.18598	0.121614	3.57654
	0.118859	5.18598	0.108344	4.22031	0.121684	3.57654
	0.118962	5.6867	0.108438	4.22031	0.121789	3.57654
	0.119065	6.18741	0.108531	3.7196	0.121895	3.57654
	0.119168	5.6867	0.108625	3.7196	0.122	3.57654
	0.119236	5.6867	0.108688	3.7196	0.12207	3.57654
	0.119373	6.18741	0.108813	4.22031	0.122175	3.07582
	0.119442	6.18741	0.108875	4.22031	0.122281	3.07582
	0.11951	5.6867	0.108969	4.22031	0.122386	3.07582
	0.119648	5.6867	0.109063	4.72103	0.122491	3.57654
	0.119716	5.18598	0.109125	4.22031	0.122561	3.57654
	0.119819	5.6867	0.109219	4.22031	0.122667	3.57654
	0.119922	5.6867	0.109313	3.7196	0.122772	3.57654
	0.120025	5.6867	0.109406	3.7196	0.122877	3.57654
	0.120093	6.18741	0.109469	3.7196	0.122947	3.07582
	0.12023	6.18741	0.109594	3.7196	0.123053	3.07582
	0.120299	6.18741	0.109656	4.22031	0.123158	3.07582
	0.120368	5.6867	0.10975	4.22031	0.123263	3.07582
	0.120505	5.18598	0.109844	4.22031	0.123368	3.57654
	0.120573	5.18598	0.109906	4.72103	0.123439	4.07725
	0.120676	5.6867	0.11	4.72103	0.123544	3.57654
	0.120779	5.6867	0.110094	4.22031	0.123649	3.57654
	0.120882	5.6867	0.110187	4.22031	0.123754	4.07725
	0.12095	5.6867	0.11025	3.7196	0.123825	3.07582
	0.121087	5.6867	0.110375	4.22031	0.12393	3.07582
	0.121156	5.6867	0.110437	4.72103	0.124035	3.07582
	0.121225	5.6867	0.110531	4.22031	0.12414	3.07582
	0.121362	5.6867	0.110625	4.22031	0.124246	4.07725
	0.12143	5.6867	0.110687	4.72103	0.124316	3.57654
	0.121533	5.18598	0.110781	4.22031	0.124421	3.57654
	0.121636	5.6867	0.110875	4.72103	0.124526	3.57654
	0.121739	5.6867	0.110969	4.22031	0.124632	4.07725
	0.121807	6.18741	0.111031	3.7196	0.124702	3.07582
	0.121945	6.18741	0.111156	4.22031	0.124807	3.07582
	0.122013	6.18741	0.111219	4.72103	0.124912	3.57654
	0.122082	5.6867	0.111312	4.72103	0.125018	3.07582
	0.122219	5.6867	0.111406	4.72103	0.125123	3.57654
	0.122287	5.6867	0.111469	4.72103	0.125193	3.57654
	0.12239	5.6867	0.111562	4.22031	0.125298	3.57654
	0.122493	5.6867	0.111656	4.22031	0.125404	3.57654
	0.122596	6.18741	0.11175	4.22031	0.125509	3.57654
	0.122664	6.18741	0.111812	4.22031	0.125579	3.07582
	0.122802	6.18741	0.111937	3.7196	0.125684	3.07582
	0.12287	6.18741	0.112	4.72103	0.125789	3.57654
	0.122939	5.6867	0.112094	4.72103	0.125895	3.57654
	0.123076	5.6867	0.112187	4.72103	0.126	3.57654
	0.123144	5.6867	0.11225	4.72103	0.12607	3.57654
	0.123247	5.6867	0.112344	4.72103	0.126175	3.57654
	0.12335	5.6867	0.112437	3.7196	0.126281	3.57654
	0.123453	6.18741	0.112531	4.22031	0.126386	3.57654
	0.123522	6.18741	0.112594	4.22031	0.126456	3.57654
	0.123659	6.18741	0.112719	3.7196	0.126561	3.07582
	0.123727	6.18741	0.112781	4.22031	0.126667	3.07582
	0.123796	5.6867	0.112875	4.22031	0.126772	3.07582
	0.123933	5.6867	0.112969	4.72103	0.126877	3.57654
	0.124002	5.6867	0.113062	4.22031	0.126947	4.07725
	0.124104	5.6867	0.113125	4.72103	0.127053	3.57654
	0.124207	5.6867	0.113219	4.22031	0.127158	4.07725
	0.12431	6.18741	0.113312	4.22031	0.127263	3.57654
	0.124379	6.18741	0.113375	4.22031	0.127333	3.07582
	0.124516	5.6867	0.1135	4.72103	0.127439	3.07582
	0.124584	6.18741	0.113562	4.22031	0.127544	3.07582
	0.124653	5.6867	0.113656	4.72103	0.127649	3.57654
	0.12479	5.6867	0.11375	4.22031	0.127754	3.57654
	0.124859	5.6867	0.113844	4.72103	0.127825	4.07725
	0.124961	5.6867	0.113906	4.72103	0.12793	3.57654
	0.125064	5.6867	0.114	4.22031	0.128035	4.07725
	0.125167	6.18741	0.114094	4.22031	0.12814	3.57654
	0.125236	5.6867	0.114156	4.22031	0.128211	3.07582
	0.125373	6.18741	0.114281	4.22031	0.128316	3.07582
	0.125441	6.18741	0.114344	4.22031	0.128421	3.07582
	0.12551	5.6867	0.114437	4.72103	0.128526	3.07582
	0.125647	5.6867	0.114531	4.72103	0.128632	3.57654
	0.125716	5.6867	0.114625	4.72103	0.128702	4.07725
	0.125819	5.6867	0.114687	4.72103	0.128807	3.57654
	0.125921	5.6867	0.114781	4.22031	0.128912	4.07725
	0.126024	6.18741	0.114875	4.22031	0.129018	3.57654
	0.126093	6.18741	0.114937	4.22031	0.129088	3.57654
	0.12623	6.18741	0.115062	4.22031	0.129193	3.07582
	0.126298	6.18741	0.115125	4.22031	0.129298	3.57654
	0.126367	6.18741	0.115219	4.72103	0.129404	3.57654
	0.126504	5.6867	0.115312	4.72103	0.129509	3.57654
	0.126573	6.18741	0.115406	4.72103	0.129579	4.07725
	0.126676	5.6867	0.115469	4.72103	0.129684	3.57654
	0.126778	5.6867	0.115562	4.22031	0.129789	4.07725
	0.126881	6.68813	0.115656	4.22031	0.129895	4.07725
	0.12695	6.68813	0.115719	4.22031	0.129965	3.07582
	0.127087	6.68813	0.115844	4.22031	0.13007	3.57654
	0.127156	6.18741	0.115906	3.7196	0.130175	3.57654
	0.127224	6.18741	0.116	4.72103	0.130281	3.57654
	0.127361	5.6867	0.116094	4.72103	0.130386	3.57654
	0.12743	6.18741	0.116187	4.72103	0.130456	3.57654
	0.127533	6.18741	0.11625	4.72103	0.130561	4.07725
	0.127636	5.6867	0.116344	4.22031	0.130667	4.07725
	0.127738	6.68813	0.116437	4.22031	0.130772	4.07725
	0.127807	6.68813	0.1165	4.22031	0.130842	3.57654
	0.127944	6.18741	0.116625	4.22031	0.130947	3.07582
	0.128013	6.68813	0.116687	4.22031	0.131053	3.57654
	0.128081	6.18741	0.116781	4.72103	0.131158	3.57654
	0.128218	6.18741	0.116875	4.72103	0.131263	3.07582
	0.128287	5.6867	0.116969	4.72103	0.131333	3.57654
	0.12839	6.18741	0.117031	4.72103	0.131439	3.57654
	0.128493	6.18741	0.117125	4.22031	0.131544	4.07725
	0.128595	6.68813	0.117219	4.22031	0.131649	4.07725
	0.128664	6.68813	0.117281	4.22031	0.131719	3.57654
	0.128801	6.68813	0.117406	4.22031	0.131825	3.57654
	0.12887	6.68813	0.117469	4.22031	0.13193	3.07582
	0.128938	6.68813	0.117563	4.72103	0.132035	3.57654
	0.129075	6.18741	0.117656	4.72103	0.13214	3.57654
	0.129144	6.18741	0.11775	4.72103	0.132211	4.07725
	0.129247	6.18741	0.117813	4.72103	0.132316	4.07725
	0.12935	6.18741	0.117906	4.22031	0.132421	3.57654
	0.129453	6.68813	0.118	4.22031	0.132526	4.07725
	0.129521	6.68813	0.118063	4.22031	0.132596	3.57654
	0.129658	7.18884	0.118188	4.22031	0.132702	3.07582
	0.129727	7.18884	0.11825	4.22031	0.132807	3.57654
	0.129795	7.18884	0.118344	4.72103	0.132912	3.57654
	0.129932	7.18884	0.118438	4.72103	0.133018	3.57654
	0.130001	6.68813	0.118531	4.72103	0.133088	3.57654
	0.130104	6.68813	0.118594	4.72103	0.133193	3.57654
	0.130207	6.68813	0.118688	4.22031	0.133298	3.57654
	0.13031	7.18884	0.118781	4.22031	0.133404	3.57654
	0.130378	7.18884	0.118844	4.22031	0.133474	4.07725
	0.130515	7.18884	0.118969	4.22031	0.133579	3.57654
	0.130584	7.18884	0.119031	4.22031	0.133684	3.57654
	0.130652	7.18884	0.119125	4.72103	0.133789	3.07582
	0.13079	6.68813	0.119219	4.72103	0.133895	3.07582
	0.130858	6.68813	0.119313	4.72103	0.133965	4.07725
	0.130961	6.68813	0.119375	4.72103	0.13407	4.07725
	0.131064	6.68813	0.119469	4.72103	0.134175	4.07725
	0.131167	7.18884	0.119563	4.22031	0.134281	4.07725
	0.131235	7.18884	0.119625	4.22031	0.134351	4.07725
	0.131372	7.18884	0.11975	4.22031	0.134456	3.57654
	0.131441	7.18884	0.119813	4.22031	0.134561	3.57654
	0.131509	7.18884	0.119906	4.72103	0.134667	3.57654
	0.131647	6.68813	0.12	4.72103	0.134772	3.07582
	0.131715	6.68813	0.120094	4.72103	0.134842	4.07725
	0.131818	6.68813	0.120156	4.72103	0.134947	4.07725
	0.131921	6.18741	0.12025	4.72103	0.135053	4.07725
	0.132024	6.68813	0.120344	4.22031	0.135158	4.07725
	0.132092	6.68813	0.120406	4.22031	0.135228	3.57654
	0.132229	7.18884	0.120531	4.22031	0.135333	3.57654
	0.132298	7.18884	0.120594	4.22031	0.135439	3.57654
	0.132367	7.18884	0.120688	4.72103	0.135544	3.57654
	0.132504	6.18741	0.120781	4.72103	0.135649	3.57654
	0.132572	6.18741	0.120875	5.18598	0.135719	4.07725
	0.132675	6.18741	0.120938	4.72103	0.135825	3.57654
	0.132778	6.68813	0.121031	4.72103	0.13593	4.07725
	0.132881	6.68813	0.121125	4.72103	0.136035	4.07725
	0.132949	6.68813	0.121188	4.22031	0.136105	4.07725
	0.133086	6.68813	0.121313	4.72103	0.136211	3.57654
	0.133155	6.68813	0.121375	4.22031	0.136316	3.57654
	0.133224	6.68813	0.121469	4.72103	0.136421	3.07582
	0.133361	6.18741	0.121563	4.72103	0.136526	3.57654
	0.133429	6.18741	0.121656	5.18598	0.136596	4.07725
	0.133532	6.18741	0.121719	4.72103	0.136702	4.07725
	0.133635	6.18741	0.121813	4.72103	0.136807	4.07725
	0.133738	6.68813	0.121906	4.22031	0.136912	4.07725
	0.133806	6.68813	0.121969	4.22031	0.136982	3.57654
	0.133944	6.68813	0.122094	4.22031	0.137088	3.57654
	0.134012	6.68813	0.122156	4.22031	0.137193	3.57654
	0.134081	6.68813	0.12225	4.72103	0.137298	3.57654
	0.134218	6.18741	0.122344	4.72103	0.137404	3.57654
	0.134286	6.18741	0.122438	4.72103	0.137474	4.07725
	0.134389	6.18741	0.1225	5.18598	0.137579	4.07725
	0.134492	6.18741	0.122594	4.72103	0.137684	4.07725
	0.134595	6.68813	0.122688	4.22031	0.137789	4.07725
	0.134664	6.68813	0.12275	4.72103	0.13786	4.07725
	0.134801	6.68813	0.122875	4.22031	0.137965	3.57654
	0.134869	6.68813	0.122938	4.22031	0.13807	3.57654
	0.134938	6.68813	0.123031	4.72103	0.138175	3.57654
	0.135075	6.18741	0.123125	4.72103	0.138281	3.57654
	0.135143	6.18741	0.123219	4.72103	0.138351	4.07725
	0.135246	6.18741	0.123281	4.72103	0.138456	4.07725
	0.135349	6.18741	0.123375	4.72103	0.138561	4.07725
	0.135452	6.18741	0.123469	4.22031	0.138667	4.07725
	0.135521	6.68813	0.123531	4.22031	0.138737	4.07725
	0.135658	7.68956	0.123656	4.22031	0.138842	3.57654
	0.135726	6.68813	0.123719	4.22031	0.138947	3.57654
	0.135795	6.68813	0.123813	4.72103	0.139053	3.57654
	0.135932	6.18741	0.123906	5.18598	0.139158	3.57654
	0.136001	6.18741	0.124	4.72103	0.139228	4.07725
	0.136103	6.18741	0.124063	4.72103	0.139333	4.07725
	0.136206	6.18741	0.124156	4.72103	0.139439	4.07725
	0.136309	6.18741	0.12425	4.22031	0.139544	4.07725
	0.136378	6.68813	0.124313	4.72103	0.139614	4.07725
	0.136515	6.68813	0.124438	4.72103	0.139719	3.57654
	0.136583	7.18884	0.1245	4.22031	0.139825	3.57654
	0.136652	6.68813	0.124594	4.72103	0.13993	3.57654
	0.136789	6.18741	0.124688	4.72103	0.140035	3.57654
	0.136858	6.18741	0.124781	4.72103	0.140105	4.07725
	0.13696	6.18741	0.124844	5.18598	0.140211	4.07725
	0.137063	6.18741	0.124938	4.72103	0.140316	3.57654
	0.137166	6.18741	0.125031	4.22031	0.140421	4.57797
	0.137235	6.68813	0.125094	4.22031	0.140491	4.07725
	0.137372	6.68813	0.125219	4.22031	0.140596	3.57654
	0.13744	6.68813	0.125281	4.22031	0.140702	3.57654
	0.137509	6.68813	0.125375	4.22031	0.140807	3.57654
	0.137646	6.18741	0.125469	4.72103	0.140912	3.57654
	0.137715	5.6867	0.125562	4.72103	0.140982	3.57654
	0.137818	6.18741	0.125625	5.18598	0.141088	4.07725
	0.13792	6.18741	0.125719	5.18598	0.141193	4.07725
	0.138023	6.18741	0.125812	4.22031	0.141298	4.07725
	0.138092	6.68813	0.125875	4.22031	0.141368	4.07725
	0.138229	6.18741	0.126	4.22031	0.141474	3.57654
	0.138298	6.68813	0.126062	4.22031	0.141579	3.57654
	0.138366	6.68813	0.126156	4.22031	0.141684	3.57654
	0.138503	6.68813	0.12625	4.72103	0.141789	3.57654
	0.138572	6.18741	0.126344	4.72103	0.14186	3.57654
	0.138675	6.18741	0.126406	5.18598	0.141965	4.07725
	0.138777	6.18741	0.1265	5.18598	0.14207	4.07725
	0.13888	6.18741	0.126594	4.22031	0.142175	4.07725
	0.138949	6.68813	0.126656	4.22031	0.142246	3.57654
	0.139086	7.18884	0.126781	4.72103	0.142351	3.57654
	0.139155	7.18884	0.126844	4.22031	0.142456	3.57654
	0.139223	6.68813	0.126938	4.72103	0.142561	3.57654
	0.13936	6.18741	0.127031	5.18598	0.142667	3.57654
	0.139429	6.18741	0.127125	5.18598	0.142737	3.57654
	0.139532	6.18741	0.127188	4.72103	0.142842	4.07725
	0.139635	6.68813	0.127281	5.18598	0.142947	4.07725
	0.139737	6.68813	0.127375	4.72103	0.143053	4.07725
	0.139806	6.68813	0.127438	4.22031	0.143123	4.07725
	0.139943	7.18884	0.127562	4.72103	0.143228	3.57654
	0.140012	7.18884	0.127625	4.72103	0.143333	3.57654
	0.14008	7.18884	0.127719	4.72103	0.143439	3.57654
	0.140217	6.68813	0.127812	5.18598	0.143544	3.57654
	0.140286	6.68813	0.127906	5.18598	0.143614	3.57654
	0.140389	6.68813	0.127969	4.72103	0.143719	4.07725
	0.140492	6.68813	0.128062	5.18598	0.143825	4.07725
	0.140594	6.68813	0.128156	4.72103	0.14393	4.07725
	0.140663	7.18884	0.128219	4.22031	0.144	4.07725
	0.1408	7.18884	0.128344	4.22031	0.144105	3.57654
	0.140869	7.18884	0.128406	4.22031	0.144211	3.57654
	0.140937	7.18884	0.1285	4.22031	0.144316	3.57654
	0.141074	6.68813	0.128594	4.72103	0.144421	3.57654
	0.141143	6.68813	0.128688	5.18598	0.144491	3.57654
	0.141246	6.68813	0.12875	5.18598	0.144596	4.07725
	0.141349	7.18884	0.128844	5.18598	0.144702	4.07725
	0.141452	6.68813	0.128938	4.22031	0.144807	4.07725
	0.14152	7.18884	0.129	4.72103	0.144877	4.07725
	0.141657	7.18884	0.129125	4.72103	0.144982	3.57654
	0.141726	7.18884	0.129188	4.72103	0.145088	3.57654
	0.141829	7.18884	0.129281	4.72103	0.145193	3.57654
	0.141932	6.68813	0.129375	5.18598	0.145298	3.57654
	0.142	6.68813	0.129469	5.18598	0.145368	3.57654
	0.142103	6.68813	0.129531	5.18598	0.145474	4.07725
	0.142206	6.68813	0.129625	4.72103	0.145579	4.07725
	0.142309	7.18884	0.129719	4.72103	0.145684	4.07725
	0.142377	7.18884	0.129781	4.22031	0.145754	4.07725
	0.142514	7.68956	0.129906	4.72103	0.14586	3.57654
	0.142583	7.68956	0.129969	4.72103	0.145965	3.57654
	0.142686	7.68956	0.130062	4.72103	0.14607	3.57654
	0.142789	7.18884	0.130156	4.72103	0.146175	3.57654
	0.142857	6.68813	0.13025	5.18598	0.146246	3.57654
	0.14296	6.68813	0.130312	5.18598	0.146351	4.07725
	0.143063	7.18884	0.130406	4.72103	0.146456	4.07725
	0.143166	6.68813	0.1305	4.72103	0.146561	4.07725
	0.143234	7.18884	0.130562	4.72103	0.146632	4.07725
	0.143371	7.68956	0.130688	4.72103	0.146737	4.07725
	0.14344	7.18884	0.13075	4.72103	0.146842	3.57654
	0.143543	7.68956	0.130844	4.72103	0.146947	3.57654
	0.143646	7.18884	0.130938	5.18598	0.147053	3.57654
	0.143714	7.18884	0.131031	5.18598	0.147123	3.57654
	0.143817	7.18884	0.131094	5.18598	0.147228	4.07725
	0.14392	6.68813	0.131188	4.72103	0.147333	4.07725
	0.144023	7.18884	0.131281	4.72103	0.147439	4.07725
	0.144091	7.68956	0.131344	4.72103	0.147509	4.07725
	0.144228	8.15451	0.131469	4.72103	0.147614	4.07725
	0.144297	7.68956	0.131531	4.72103	0.147719	3.57654
	0.1444	7.68956	0.131625	4.72103	0.147825	3.57654
	0.144503	7.68956	0.131719	5.18598	0.14793	3.57654
	0.144571	6.68813	0.131812	4.72103	0.148	3.57654
	0.144674	7.18884	0.131875	5.18598	0.148105	4.07725
	0.144777	7.18884	0.131969	5.18598	0.148211	4.07725
	0.14488	7.18884	0.132062	4.72103	0.148316	4.57797
	0.144948	7.68956	0.132125	4.72103	0.148386	4.07725
	0.145086	7.68956	0.13225	4.22031	0.148491	4.07725
	0.145154	7.68956	0.132312	4.72103	0.148596	3.57654
	0.145257	7.68956	0.132406	4.72103	0.148702	3.57654
	0.14536	7.68956	0.1325	5.18598	0.148807	3.57654
	0.145428	6.68813	0.132594	5.18598	0.148877	3.57654
	0.145531	7.18884	0.132656	5.18598	0.148982	4.07725
	0.145634	7.18884	0.13275	5.18598	0.149088	4.57797
	0.145737	7.18884	0.132844	4.72103	0.149193	4.57797
	0.145805	7.18884	0.132906	4.72103	0.149263	4.07725
	0.145943	7.68956	0.133031	4.72103	0.149368	4.07725
	0.146011	7.68956	0.133094	4.72103	0.149474	3.57654
	0.146114	7.68956	0.133187	4.72103	0.149579	3.57654
	0.146217	7.18884	0.133281	5.18598	0.149684	3.57654
	0.146285	6.68813	0.133375	5.18598	0.149754	3.57654
	0.146388	7.18884	0.133437	5.18598	0.14986	4.07725
	0.146491	6.68813	0.133531	5.18598	0.149965	4.07725
	0.146594	7.18884	0.133625	5.18598	0.15007	4.07725
	0.146663	7.18884	0.133687	4.72103	0.15014	4.07725
	0.1468	7.18884	0.133813	4.72103	0.150246	4.07725
	0.146868	7.68956	0.133875	4.72103	0.150351	3.57654
	0.146971	7.18884	0.133969	4.72103	0.150456	3.57654
	0.147074	7.68956	0.134063	5.18598	0.150561	3.57654
	0.147143	6.68813	0.134156	5.18598	0.150632	3.57654
	0.147245	7.18884	0.134219	5.18598	0.150737	3.57654
	0.147348	6.68813	0.134313	5.18598	0.150842	4.07725
	0.147451	6.68813	0.134406	5.18598	0.150947	4.07725
	0.14752	6.68813	0.134469	4.72103	0.151018	4.07725
	0.147657	7.68956	0.134594	4.72103	0.151123	4.07725
	0.147725	7.68956	0.134656	4.72103	0.151228	3.57654
	0.147828	7.68956	0.13475	4.72103	0.151333	3.57654
	0.147931	7.68956	0.134844	5.18598	0.151439	3.57654
	0.148	6.68813	0.134937	5.18598	0.151509	3.57654
	0.148102	7.18884	0.135	5.18598	0.151614	3.57654
	0.148205	7.18884	0.135094	5.18598	0.151719	4.07725
	0.148308	7.18884	0.135187	5.18598	0.151825	4.07725
	0.148377	7.18884	0.13525	4.72103	0.151895	4.07725
	0.148514	7.68956	0.135375	4.72103	0.152	4.07725
	0.148582	7.68956	0.135437	4.72103	0.152105	3.57654
	0.148685	7.68956	0.135531	4.72103	0.152211	3.57654
	0.148788	7.68956	0.135625	5.18598	0.152316	3.57654
	0.148857	7.18884	0.135719	5.18598	0.152386	3.57654
	0.14896	7.18884	0.135781	5.18598	0.152491	4.07725
	0.149062	7.18884	0.135875	5.18598	0.152596	4.07725
	0.149165	7.18884	0.135969	5.18598	0.152702	4.07725
	0.149234	7.18884	0.136031	4.72103	0.152772	4.07725
	0.149371	7.68956	0.136156	4.72103	0.152877	4.57797
	0.149439	8.15451	0.136219	4.72103	0.152982	3.57654
	0.149542	7.68956	0.136313	4.72103	0.153088	4.07725
	0.149645	7.68956	0.136406	5.18598	0.153193	4.07725
	0.149714	7.18884	0.1365	5.18598	0.153263	4.07725
	0.149817	7.18884	0.136563	5.18598	0.153368	4.07725
	0.149919	7.68956	0.136656	5.18598	0.153474	4.07725
	0.150022	7.18884	0.13675	5.18598	0.153579	4.07725
	0.150091	6.68813	0.136813	5.18598	0.153649	4.07725
	0.150228	7.68956	0.136937	5.18598	0.153754	4.07725
	0.150297	7.68956	0.137	5.18598	0.15386	3.57654
	0.150399	7.68956	0.137094	5.18598	0.153965	4.07725
	0.150502	7.68956	0.137187	5.18598	0.15407	4.07725
	0.150605	8.15451	0.137281	5.6867	0.15414	3.57654
	0.150674	7.68956	0.137344	5.6867	0.154246	4.07725
	0.150777	7.68956	0.137437	5.6867	0.154351	4.07725
	0.150879	8.15451	0.137531	5.6867	0.154456	4.57797
	0.150948	8.15451	0.137594	4.72103	0.154526	4.57797
	0.151085	8.65522	0.137719	4.72103	0.154632	4.07725
	0.151154	8.65522	0.137781	4.72103	0.154737	3.57654
	0.151256	8.65522	0.137875	4.72103	0.154842	3.57654
	0.151359	8.15451	0.137969	5.18598	0.154947	3.57654
	0.151462	8.15451	0.138063	5.18598	0.155018	4.07725
	0.151531	7.68956	0.138125	5.18598	0.155123	3.57654
	0.151634	8.15451	0.138219	5.6867	0.155228	4.07725
	0.151736	7.68956	0.138313	5.18598	0.155333	4.07725
	0.151805	7.68956	0.138375	5.18598	0.155404	4.07725
	0.151942	8.15451	0.1385	4.72103	0.155509	4.07725
	0.152011	8.65522	0.138563	5.18598	0.155614	3.57654
	0.152114	8.15451	0.138656	4.72103	0.155719	3.57654
	0.152216	8.65522	0.13875	5.18598	0.155825	3.57654
	0.152319	7.68956	0.138844	5.18598	0.155895	3.57654
	0.152388	8.15451	0.138906	5.6867	0.156	3.57654
	0.152491	7.68956	0.139	5.18598	0.156105	4.57797
	0.152594	7.68956	0.139094	5.18598	0.156211	4.07725
	0.152662	7.68956	0.139156	5.18598	0.156281	4.07725
	0.152799	8.65522	0.139281	5.18598	0.156386	4.07725
	0.152868	8.15451	0.139344	4.72103	0.156491	3.57654
	0.152971	8.15451	0.139437	5.18598	0.156596	3.57654
	0.153073	8.15451	0.139531	5.18598	0.156702	3.57654
	0.153176	7.68956	0.139625	5.6867	0.156772	3.57654
	0.153245	7.68956	0.139687	5.18598	0.156877	3.57654
	0.153348	7.18884	0.139781	5.18598	0.156982	4.07725
	0.153451	8.65522	0.139875	5.18598	0.157088	4.07725
	0.153519	8.65522	0.139937	4.72103	0.157158	4.07725
	0.153656	9.15594	0.140063	5.18598	0.157263	4.07725
	0.153725	9.15594	0.140125	4.72103	0.157368	4.07725
	0.153828	9.15594	0.140219	5.18598	0.157474	4.07725
	0.153931	9.15594	0.140313	5.18598	0.157579	4.07725
	0.154033	9.15594	0.140406	5.18598	0.157649	4.07725
	0.154102	8.15451	0.140469	5.18598	0.157754	3.57654
	0.154205	8.15451	0.140563	5.18598	0.15786	4.07725
	0.154308	8.15451	0.140656	5.6867	0.157965	4.57797
	0.154376	8.65522	0.140719	4.72103	0.158035	4.07725
	0.154513	9.15594	0.140844	4.72103	0.15814	4.07725
	0.154582	9.15594	0.140906	4.72103	0.158246	3.57654
	0.154685	9.15594	0.141	4.72103	0.158351	3.57654
	0.154788	9.15594	0.141094	5.18598	0.158456	3.57654
	0.15489	8.65522	0.141187	5.18598	0.158526	4.07725
	0.154959	8.15451	0.14125	5.18598	0.158632	3.57654
	0.155062	8.15451	0.141344	5.18598	0.158737	4.57797
	0.155165	8.15451	0.141437	5.18598	0.158842	4.57797
	0.155233	8.15451	0.1415	4.72103	0.158912	4.07725
	0.15537	8.65522	0.141625	4.72103	0.159018	4.07725
	0.155439	8.65522	0.141687	5.18598	0.159123	4.07725
	0.155542	8.65522	0.141781	4.72103	0.159228	3.57654
	0.155645	9.15594	0.141875	4.72103	0.159333	3.57654
	0.155748	8.65522	0.141969	5.6867	0.159404	3.57654
	0.155816	8.15451	0.142031	5.6867	0.159509	3.57654
	0.155919	8.65522	0.142125	5.6867	0.159614	4.57797
	0.156022	8.15451	0.142219	5.18598	0.159719	4.07725
	0.15609	8.15451	0.142281	5.18598	0.159789	4.07725
	0.156228	9.15594	0.142406	5.18598	0.159895	4.07725
	0.156296	9.15594	0.142469	5.18598	0.16	4.07725
	0.156399	9.15594	0.142563	4.72103	0.160105	3.57654
	0.156502	8.65522	0.142656	4.72103	0.160211	3.57654
	0.156605	8.65522	0.14275	5.6867	0.160281	3.57654
	0.156673	8.15451	0.142813	5.18598	0.160386	3.57654
	0.156776	8.15451	0.142906	5.18598	0.160491	4.07725
	0.156879	8.15451	0.143	5.18598	0.160596	4.07725
	0.156947	8.15451	0.143063	5.18598	0.160667	4.57797
	0.157085	9.15594	0.143187	4.72103	0.160772	4.07725
	0.157153	8.65522	0.14325	5.18598	0.160877	4.57797
	0.157256	8.65522	0.143344	4.72103	0.160982	3.57654
	0.157359	9.15594	0.143437	4.72103	0.161088	4.07725
	0.157462	9.15594	0.143531	5.6867	0.161158	3.57654
	0.15753	8.65522	0.143594	5.6867	0.161263	3.57654
	0.157633	8.65522	0.143687	5.18598	0.161368	4.07725
	0.157736	8.15451	0.143781	5.6867	0.161474	4.07725
	0.157805	8.65522	0.143844	5.18598	0.161544	4.57797
	0.157942	9.15594	0.143969	5.18598	0.161649	4.07725
	0.15801	9.15594	0.144031	5.18598	0.161754	4.07725
	0.158113	9.15594	0.144125	4.72103	0.16186	4.07725
	0.158216	9.15594	0.144219	5.18598	0.161965	3.57654
	0.158319	9.15594	0.144313	5.6867	0.162035	4.07725
	0.158387	8.65522	0.144375	5.18598	0.16214	4.07725
	0.158524	8.65522	0.144469	5.18598	0.162246	4.07725
	0.158593	8.65522	0.144563	5.18598	0.162351	4.07725
	0.158662	8.15451	0.144625	5.6867	0.162421	4.07725
	0.158799	9.15594	0.14475	5.18598	0.162526	4.57797
	0.158867	8.65522	0.144813	5.18598	0.162632	4.57797
	0.15897	9.15594	0.144906	5.18598	0.162737	4.07725
	0.159073	9.15594	0.145	4.72103	0.162842	3.57654
	0.159176	8.65522	0.145094	5.18598	0.162912	3.57654
	0.159244	8.65522	0.145156	5.6867	0.163018	3.57654
	0.159382	8.65522	0.14525	5.6867	0.163123	4.07725
	0.15945	8.65522	0.145344	5.6867	0.163228	4.57797
	0.159519	8.15451	0.145406	5.6867	0.163298	4.57797
	0.159656	9.15594	0.145531	5.18598	0.163404	4.07725
	0.159724	9.15594	0.145594	4.72103	0.163509	4.07725
	0.159827	9.15594	0.145687	5.18598	0.163614	4.07725
	0.15993	9.15594	0.145781	5.18598	0.163719	4.07725
	0.160033	9.15594	0.145875	5.6867	0.163789	4.07725
	0.160101	8.65522	0.145937	5.6867	0.163895	4.07725
	0.160239	8.65522	0.146031	5.18598	0.164	3.57654
	0.160307	8.65522	0.146125	5.18598	0.164105	4.07725
	0.160376	8.65522	0.146187	5.18598	0.164175	4.07725
	0.160513	9.15594	0.146313	5.18598	0.164281	4.07725
	0.160581	9.65665	0.146375	5.18598	0.164386	4.07725
	0.160684	9.65665	0.146469	5.18598	0.164491	4.07725
	0.160787	9.65665	0.146563	5.18598	0.164596	4.07725
	0.16089	9.65665	0.146656	6.18741	0.164667	4.07725
	0.160959	9.15594	0.146719	5.6867	0.164772	4.07725
	0.161096	8.65522	0.146813	5.6867	0.164877	4.07725
	0.161164	9.15594	0.146906	5.6867	0.164982	4.07725
	0.161233	9.15594	0.146969	5.6867	0.165053	4.57797
	0.16137	9.15594	0.147094	5.18598	0.165158	4.57797
	0.161439	9.65665	0.147156	5.18598	0.165263	4.57797
	0.161541	9.65665	0.14725	5.18598	0.165368	4.07725
	0.161644	9.65665	0.147344	5.18598	0.165474	3.57654
	0.161747	9.65665	0.147437	5.6867	0.165544	3.57654
	0.161816	9.65665	0.1475	5.6867	0.165649	3.57654
	0.161953	9.15594	0.147594	5.6867	0.165754	4.07725
	0.162021	9.15594	0.147687	5.6867	0.16586	4.57797
	0.16209	9.15594	0.14775	5.6867	0.16593	4.07725
	0.162227	9.15594	0.147875	5.18598	0.166035	4.57797
	0.162296	9.65665	0.147937	5.18598	0.16614	4.57797
	0.162398	9.65665	0.148031	5.18598	0.166246	4.07725
	0.162501	9.65665	0.148125	5.18598	0.166351	4.07725
	0.162604	9.65665	0.148219	5.6867	0.166421	4.07725
	0.162673	9.65665	0.148281	5.6867	0.166526	4.07725
	0.16281	9.65665	0.148375	5.6867	0.166632	4.07725
	0.162878	9.15594	0.148469	5.6867	0.166737	4.57797
	0.162947	9.15594	0.148531	5.6867	0.166807	4.57797
	0.163084	9.15594	0.148656	5.18598	0.166912	4.07725
	0.163153	9.65665	0.148719	5.18598	0.167018	4.07725
	0.163256	9.65665	0.148812	5.18598	0.167123	4.57797
	0.163358	9.65665	0.148906	5.18598	0.167228	4.07725
	0.163461	10.1574	0.149	6.18741	0.167298	3.57654
	0.16353	9.65665	0.149062	5.6867	0.167404	3.57654
	0.163667	9.15594	0.149156	5.6867	0.167509	4.07725
	0.163735	9.15594	0.14925	5.6867	0.167614	4.57797
	0.163804	9.15594	0.149312	5.6867	0.167684	4.57797
	0.163941	9.15594	0.149438	5.18598	0.167789	4.57797
	0.16401	10.1574	0.1495	5.18598	0.167895	4.07725
	0.164113	10.1574	0.149594	5.18598	0.168	4.57797
	0.164215	10.1574	0.149688	5.18598	0.168105	4.07725
	0.164318	9.65665	0.149781	5.6867	0.168175	4.07725
	0.164387	9.65665	0.149844	5.6867	0.168281	4.07725
	0.164524	9.15594	0.149938	5.6867	0.168386	4.07725
	0.164593	9.15594	0.150031	5.6867	0.168491	4.07725
	0.164661	9.15594	0.150094	5.6867	0.168561	4.07725
	0.164798	9.15594	0.150219	4.72103	0.168667	4.57797
	0.164867	9.65665	0.150281	5.18598	0.168772	4.57797
	0.16497	9.65665	0.150375	5.18598	0.168877	4.57797
	0.165073	9.65665	0.150469	5.18598	0.168982	4.07725
	0.165175	9.65665	0.150562	5.6867	0.169053	4.07725
	0.165244	9.65665	0.150625	5.6867	0.169158	4.07725
	0.165381	9.15594	0.150719	5.6867	0.169263	4.07725
	0.16545	9.15594	0.150812	5.6867	0.169368	4.57797
	0.165518	9.15594	0.150875	5.6867	0.169439	4.57797
	0.165655	9.15594	0.151	5.18598	0.169544	4.57797
	0.165724	9.15594	0.151062	5.18598	0.169649	4.57797
	0.165827	9.65665	0.151156	5.18598	0.169754	4.57797
	0.16593	9.65665	0.15125	5.18598	0.16986	4.07725
	0.166032	9.65665	0.151344	5.18598	0.16993	3.57654
	0.166101	9.65665	0.151406	5.6867	0.170035	3.57654
	0.166238	9.15594	0.1515	5.6867	0.17014	4.07725
	0.166307	9.15594	0.151594	5.6867	0.170246	4.57797
	0.166375	9.15594	0.151656	5.18598	0.170316	4.57797
	0.166512	9.15594	0.151781	5.6867	0.170421	4.57797
	0.166581	9.65665	0.151844	5.18598	0.170526	4.07725
	0.166684	9.65665	0.151938	5.18598	0.170632	4.57797
	0.166787	9.65665	0.152031	5.18598	0.170737	4.07725
	0.16689	9.65665	0.152125	5.6867	0.170807	4.07725
	0.166958	9.65665	0.152188	5.6867	0.170912	4.07725
	0.167095	9.15594	0.152281	5.6867	0.171018	4.07725
	0.167164	9.15594	0.152375	5.6867	0.171123	4.57797
	0.167232	9.15594	0.152438	5.6867	0.171193	4.57797
	0.167369	9.15594	0.152562	5.18598	0.171298	4.57797
	0.167438	9.15594	0.152625	5.18598	0.171404	4.57797
	0.167541	9.65665	0.152719	5.18598	0.171509	4.57797
	0.167644	9.65665	0.152812	5.18598	0.171614	4.07725
	0.167747	9.65665	0.152906	5.6867	0.171684	4.07725
	0.167815	9.65665	0.152969	5.6867	0.171789	4.07725
	0.167952	9.15594	0.153062	5.6867	0.171895	4.07725
	0.168021	8.65522	0.153156	5.6867	0.172	4.57797
	0.168089	8.65522	0.153219	5.6867	0.17207	4.57797
	0.168227	9.15594	0.153344	5.18598	0.172175	4.57797
	0.168295	9.65665	0.153406	5.18598	0.172281	4.57797
	0.168398	9.15594	0.1535	5.18598	0.172386	4.57797
	0.168501	9.65665	0.153594	5.18598	0.172491	4.07725
	0.168604	9.65665	0.153688	5.18598	0.172561	4.07725
	0.168672	9.65665	0.15375	5.6867	0.172667	4.07725
	0.168809	8.65522	0.153844	5.6867	0.172772	4.07725
	0.168878	9.15594	0.153938	5.6867	0.172877	4.07725
	0.168946	9.15594	0.154	5.6867	0.172947	4.57797
	0.169084	9.15594	0.154125	5.18598	0.173053	4.57797
	0.169152	9.15594	0.154188	5.18598	0.173158	4.57797
	0.169255	9.65665	0.154281	5.18598	0.173263	4.57797
	0.169358	9.65665	0.154375	5.18598	0.173368	4.07725
	0.169461	9.65665	0.154469	5.18598	0.173439	4.07725
	0.169529	9.65665	0.154531	5.6867	0.173544	4.07725
	0.169666	9.15594	0.154625	5.6867	0.173649	4.07725
	0.169735	9.15594	0.154719	6.18741	0.173754	4.07725
	0.169804	9.15594	0.154781	6.18741	0.173825	4.57797
	0.169941	9.15594	0.154906	5.18598	0.17393	4.57797
	0.170009	9.15594	0.154969	5.18598	0.174035	4.57797
	0.170112	9.65665	0.155062	5.18598	0.17414	4.57797
	0.170215	9.15594	0.155156	5.18598	0.174246	4.07725
	0.170318	9.15594	0.15525	5.18598	0.174316	4.07725
	0.170386	9.65665	0.155312	5.6867	0.174421	4.07725
	0.170524	8.65522	0.155406	5.6867	0.174526	4.07725
	0.170592	8.65522	0.1555	5.6867	0.174632	4.07725
	0.170661	8.65522	0.155562	5.6867	0.174702	4.57797
	0.170798	8.65522	0.155688	5.18598	0.174807	4.57797
	0.170866	8.65522	0.15575	5.18598	0.174912	4.57797
	0.170969	9.15594	0.155844	5.18598	0.175018	4.57797
	0.171072	9.15594	0.155938	5.18598	0.175123	4.07725
	0.171175	9.15594	0.156031	5.18598	0.175193	4.07725
	0.171243	9.15594	0.156094	5.6867	0.175298	4.07725
	0.171381	8.65522	0.156188	5.6867	0.175404	4.07725
	0.171449	8.65522	0.156281	5.6867	0.175509	4.07725
	0.171518	8.65522	0.156344	5.6867	0.175579	4.57797
	0.171655	8.15451	0.156469	5.18598	0.175684	4.57797
	0.171723	8.65522	0.156531	5.18598	0.175789	4.07725
	0.171826	9.15594	0.156625	5.18598	0.175895	4.57797
	0.171929	9.15594	0.156719	5.18598	0.176	4.57797
	0.172032	9.15594	0.156812	5.18598	0.17607	4.07725
	0.172101	9.15594	0.156875	5.6867	0.176175	4.07725
	0.172238	8.65522	0.156969	5.6867	0.176281	4.07725
	0.172306	8.65522	0.157062	5.6867	0.176386	4.07725
	0.172375	8.65522	0.157125	5.6867	0.176456	4.57797
	0.172512	9.15594	0.15725	5.6867	0.176561	4.57797
	0.17258	8.65522	0.157312	5.18598	0.176667	4.57797
	0.172683	9.15594	0.157406	5.18598	0.176772	4.57797
	0.172786	9.15594	0.1575	5.18598	0.176877	4.57797
	0.172889	9.15594	0.157594	5.18598	0.176947	4.07725
	0.172958	9.15594	0.157656	5.6867	0.177053	4.07725
	0.173095	8.65522	0.15775	6.18741	0.177158	4.07725
	0.173163	8.65522	0.157844	5.6867	0.177263	4.07725
	0.173232	8.65522	0.157906	5.6867	0.177333	4.57797
	0.173369	8.15451	0.158031	5.18598	0.177439	4.57797
	0.173438	8.65522	0.158094	5.18598	0.177544	4.57797
	0.17354	9.15594	0.158188	5.18598	0.177649	4.57797
	0.173643	9.15594	0.158281	5.18598	0.177754	5.04292
	0.173746	9.15594	0.158375	5.6867	0.177825	4.07725
	0.173815	9.65665	0.158438	5.6867	0.17793	4.07725
	0.173952	8.65522	0.158531	5.6867	0.178035	4.07725
	0.17402	8.65522	0.158625	6.18741	0.17814	4.07725
	0.174089	8.65522	0.158688	5.6867	0.178211	4.57797
	0.174226	8.65522	0.158812	5.6867	0.178316	4.57797
	0.174295	8.65522	0.158875	5.18598	0.178421	4.57797
	0.174397	9.15594	0.158969	5.18598	0.178526	4.57797
	0.1745	9.65665	0.159062	5.18598	0.178632	4.57797
	0.174603	9.15594	0.159156	5.18598	0.178702	4.07725
	0.174672	9.15594	0.159219	5.6867	0.178807	4.07725
	0.174809	8.65522	0.159312	5.6867	0.178912	4.07725
	0.174877	8.65522	0.159406	6.18741	0.179018	4.07725
	0.174946	8.65522	0.159469	5.6867	0.179088	4.57797
	0.175083	8.65522	0.159594	5.6867	0.179193	4.57797
	0.175152	8.65522	0.159656	5.6867	0.179298	4.57797
	0.175255	9.15594	0.15975	5.18598	0.179404	4.57797
	0.175357	9.15594	0.159844	5.18598	0.179509	4.57797
	0.17546	9.15594	0.159938	5.18598	0.179579	4.07725
	0.175529	9.15594	0.16	5.6867	0.179684	4.07725
	0.175666	9.15594	0.160094	5.6867	0.179789	4.07725
	0.175735	8.15451	0.160188	5.6867	0.179895	4.57797
	0.175803	8.65522	0.16025	5.6867	0.179965	4.07725
	0.17594	8.65522	0.160375	5.6867	0.18007	4.57797
	0.176009	8.65522	0.160438	5.18598	0.180175	4.57797
	0.176112	9.15594	0.160531	5.18598	0.180281	4.57797
	0.176214	9.15594	0.160625	5.6867	0.180386	4.57797
	0.176317	9.15594	0.160719	5.18598	0.180456	4.07725
	0.176386	9.15594	0.160781	5.6867	0.180561	4.07725
	0.176523	9.65665	0.160875	5.6867	0.180667	4.07725
	0.176592	9.15594	0.160969	5.6867	0.180772	4.07725
	0.17666	9.15594	0.161031	5.6867	0.180842	4.07725
	0.176797	8.65522	0.161156	5.6867	0.180947	4.57797
	0.176866	8.65522	0.161219	5.6867	0.181053	4.57797
	0.176969	9.15594	0.161312	5.6867	0.181158	5.04292
	0.177072	9.15594	0.161406	5.6867	0.181263	5.04292
	0.177174	9.15594	0.1615	5.18598	0.181333	4.07725
	0.177243	9.65665	0.161562	6.18741	0.181439	4.07725
	0.17738	9.65665	0.161656	5.6867	0.181544	4.07725
	0.177449	9.15594	0.16175	6.18741	0.181649	4.07725
	0.177517	9.15594	0.161812	5.6867	0.181719	4.07725
	0.177654	8.65522	0.161938	5.6867	0.181825	4.57797
	0.177723	8.65522	0.162	5.18598	0.18193	4.57797
	0.177826	9.15594	0.162094	5.6867	0.182035	4.57797
	0.177929	9.15594	0.162188	5.18598	0.18214	5.04292
	0.178031	9.15594	0.162281	5.18598	0.182211	4.07725
	0.1781	9.65665	0.162344	6.18741	0.182316	4.07725
	0.178237	9.15594	0.162438	6.18741	0.182421	4.07725
	0.178306	8.65522	0.162531	6.18741	0.182526	4.07725
	0.178374	8.65522	0.162594	6.18741	0.182596	4.07725
	0.178511	9.15594	0.162719	5.6867	0.182702	4.57797
	0.17858	8.65522	0.162781	5.6867	0.182807	4.57797
	0.178683	9.15594	0.162875	5.6867	0.182912	4.57797
	0.178786	9.15594	0.162969	5.18598	0.183018	4.57797
	0.178889	9.15594	0.163062	5.18598	0.183088	4.07725
	0.178957	9.15594	0.163125	5.6867	0.183193	4.07725
	0.179094	9.15594	0.163219	6.18741	0.183298	4.07725
	0.179163	8.65522	0.163312	6.18741	0.183404	4.07725
	0.179231	8.65522	0.163375	6.18741	0.183474	4.07725
	0.179369	8.65522	0.1635	5.6867	0.183579	4.57797
	0.179437	8.65522	0.163562	5.6867	0.183684	4.57797
	0.17954	8.65522	0.163656	5.6867	0.183789	4.57797
	0.179643	9.15594	0.16375	5.18598	0.183895	4.57797
	0.179746	9.15594	0.163844	5.6867	0.183965	4.07725
	0.179814	9.15594	0.163906	5.6867	0.18407	4.07725
	0.179951	9.15594	0.164	6.18741	0.184175	4.07725
	0.18002	8.65522	0.164094	6.18741	0.184281	4.07725
	0.180088	8.65522	0.164156	6.18741	0.184351	4.07725
	0.180226	8.65522	0.164281	6.18741	0.184456	4.57797
	0.180294	8.65522	0.164344	5.6867	0.184561	4.57797
	0.180397	8.65522	0.164437	5.6867	0.184667	4.57797
	0.1805	9.15594	0.164531	5.6867	0.184772	4.57797
	0.180603	9.15594	0.164625	5.6867	0.184842	4.07725
	0.180671	9.15594	0.164687	5.6867	0.184947	4.07725
	0.180808	9.65665	0.164781	5.6867	0.185053	4.07725
	0.180877	8.65522	0.164875	6.18741	0.185158	4.07725
	0.180946	9.15594	0.164937	6.18741	0.185228	4.07725
	0.181083	8.65522	0.165063	5.6867	0.185368	4.57797
	0.181151	9.15594	0.165125	5.6867	0.185439	4.57797
	0.181254	9.15594	0.165219	5.18598	0.185544	4.57797
	0.181357	9.65665	0.165313	5.6867	0.185649	4.57797
	0.18146	9.65665	0.165406	5.6867	0.185719	4.07725
	0.181528	9.65665	0.165469	5.6867	0.185825	4.07725
	0.181665	9.15594	0.165563	6.18741	0.18593	4.07725
	0.181734	8.65522	0.165656	6.18741	0.186035	4.57797
	0.181803	9.15594	0.165719	6.18741	0.186105	4.07725
	0.18194	8.65522	0.165844	6.18741	0.186246	4.57797
	0.182008	9.15594	0.165906	5.6867	0.186316	4.57797
	0.182111	8.65522	0.166	5.6867	0.186421	4.57797
	0.182214	9.65665	0.166094	5.6867	0.186526	5.04292
	0.182317	9.65665	0.166187	5.6867	0.186596	4.57797
	0.182385	9.65665	0.16625	5.18598	0.186702	4.07725
	0.182523	9.65665	0.166344	6.18741	0.186807	4.07725
	0.182591	8.65522	0.166437	6.18741	0.186912	4.07725
	0.18266	8.65522	0.1665	6.18741	0.186982	4.07725
	0.182797	8.65522	0.166625	6.18741	0.187123	4.57797
	0.182865	8.65522	0.166687	5.6867	0.187193	5.04292
	0.182968	8.65522	0.166781	5.6867	0.187298	4.57797
	0.183071	9.65665	0.166875	5.6867	0.187404	4.57797
	0.183174	9.15594	0.166969	5.6867	0.187474	4.57797
	0.183242	9.65665	0.167031	5.18598	0.187579	4.07725
	0.18338	9.65665	0.167125	6.18741	0.187684	4.07725
	0.183448	8.65522	0.167219	6.18741	0.187789	4.07725
	0.183517	8.65522	0.167281	5.6867	0.18786	4.07725
	0.183654	9.15594	0.167406	6.18741	0.188	4.57797
	0.183722	9.15594	0.167469	5.6867	0.18807	4.57797
	0.183825	8.65522	0.167563	5.6867	0.188175	4.57797
	0.183928	9.65665	0.167656	5.6867	0.188281	5.04292
	0.184031	9.65665	0.16775	5.6867	0.188351	4.57797
	0.1841	9.65665	0.167813	5.6867	0.188456	4.07725
	0.184237	9.65665	0.167906	6.18741	0.188561	4.07725
	0.184305	9.15594	0.168	6.18741	0.188667	4.07725
	0.184408	8.65522	0.168063	6.18741	0.188737	4.07725
	0.184511	9.15594	0.168187	6.18741	0.188877	4.57797
	0.18458	8.65522	0.16825	5.6867	0.188947	5.04292
	0.184682	8.65522	0.168344	5.6867	0.189053	4.57797
	0.184785	9.15594	0.168437	5.6867	0.189158	5.04292
	0.184888	9.65665	0.168531	5.6867	0.189228	4.57797
	0.184957	9.65665	0.168594	5.6867	0.189333	4.07725
	0.185094	9.65665	0.168687	6.18741	0.189439	4.57797
	0.185162	8.65522	0.168781	6.18741	0.189544	4.07725
	0.185265	9.15594	0.168844	6.18741	0.189614	4.07725
	0.185368	9.15594	0.168969	6.18741	0.189754	4.57797
	0.185437	9.15594	0.169031	5.6867	0.189825	4.57797
	0.185539	9.15594	0.169125	5.6867	0.18993	4.57797
	0.185642	9.65665	0.169219	5.6867	0.190035	4.57797
	0.185745	9.65665	0.169313	5.6867	0.190105	4.57797
	0.185814	9.65665	0.169375	5.6867	0.190211	4.57797
	0.185951	9.65665	0.169469	6.18741	0.190316	4.07725
	0.186019	9.15594	0.169563	6.18741	0.190421	4.57797
	0.186122	9.15594	0.169625	6.18741	0.190491	4.57797
	0.186225	9.15594	0.16975	5.6867	0.190632	4.57797
	0.186294	9.15594	0.169813	5.6867	0.190702	4.57797
	0.186397	9.15594	0.169906	5.6867	0.190807	4.57797
	0.186499	9.65665	0.17	5.6867	0.190912	4.57797
	0.186602	9.15594	0.170094	5.6867	0.190982	4.57797
	0.186671	9.65665	0.170156	5.6867	0.191088	4.07725
	0.186808	9.65665	0.17025	6.18741	0.191193	4.07725
	0.186876	9.65665	0.170344	6.18741	0.191298	4.57797
	0.186979	8.65522	0.170406	6.18741	0.191368	4.07725
	0.187082	9.15594	0.170531	6.18741	0.191509	4.07725
	0.187151	9.15594	0.170594	6.18741	0.191579	4.57797
	0.187254	9.15594	0.170687	5.6867	0.191684	4.57797
	0.187356	9.65665	0.170781	5.6867	0.191789	5.04292
	0.187459	9.15594	0.170875	5.6867	0.19186	5.04292
	0.187528	9.65665	0.170937	5.6867	0.191965	4.07725
	0.187665	9.65665	0.171031	6.18741	0.19207	4.57797
	0.187734	9.65665	0.171125	6.18741	0.192175	4.07725
	0.187836	9.15594	0.171187	6.18741	0.192246	4.57797
	0.187939	8.65522	0.171313	6.18741	0.192386	4.07725
	0.188008	8.65522	0.171375	5.6867	0.192456	5.04292
	0.188111	9.15594	0.171469	5.6867	0.192561	5.04292
	0.188214	9.65665	0.171563	5.6867	0.192667	5.04292
	0.188316	9.15594	0.171656	5.6867	0.192737	4.57797
	0.188385	9.65665	0.171719	5.6867	0.192842	4.57797
	0.188522	9.65665	0.171813	6.18741	0.192947	4.57797
	0.188591	9.15594	0.171906	6.18741	0.193053	4.57797
	0.188693	8.65522	0.171969	6.18741	0.193123	4.57797
	0.188796	8.65522	0.172094	6.18741	0.193263	4.07725
	0.188865	8.65522	0.172156	6.18741	0.193333	4.57797
	0.188968	8.65522	0.17225	5.6867	0.193439	4.57797
	0.189071	9.65665	0.172344	5.6867	0.193544	5.04292
	0.189173	9.15594	0.172437	5.6867	0.193614	4.57797
	0.189242	9.15594	0.1725	5.6867	0.193719	4.57797
	0.189379	9.65665	0.172594	6.18741	0.193825	4.57797
	0.189448	9.15594	0.172687	6.18741	0.19393	4.57797
	0.189551	9.15594	0.17275	6.18741	0.194	4.07725
	0.189653	9.15594	0.172875	6.18741	0.19414	4.07725
	0.189722	9.15594	0.172937	6.18741	0.194211	4.57797
	0.189825	9.15594	0.173031	5.6867	0.194316	4.57797
[truncated: 63,484 more rows]

## Sheet: Fig. 6
Figure					Figure
6					6
a					b
	r/R	A35/A0	Grayscale level			r/R	A35/A0	Grayscale level
	0	0.493961	9			0	0.315199	1
	0.0797357	0.48774	8			0.26882	0.366215	2
	0.123047	0.479336	7			0.341612	0.403986	3
	0.165459	0.467987	6			0.381799	0.431952	4
	0.211255	0.452657	5			0.406861	0.452657	5
	0.263386	0.431952	4			0.423458	0.467987	6
	0.325216	0.403986	3			0.434846	0.479336	7
	0.401735	0.366215	2			0.44284	0.48774	8
	0.501852	0.315199	1			0.448537	0.493961	9

## Sheet: Fig. S3
Figure
S3
a
	Grayscale Level_Start	Grayscale Level_End	Frequency
	-10	0	0
	0	10	0
	10	20	106
	20	30	913
	30	40	1047
	40	50	977
	50	60	733
	60	70	850
	70	80	1254
	80	90	1124
	90	100	773
	100	110	912
	110	120	1128
	120	130	1085
	130	140	922
	140	150	847
	150	160	596
	160	170	376
	170	180	218
	180	190	195
	190	200	227
	200	210	102
	210	220	15
	220	230	0
	230	240	0
	240	250	0
	250	260	0

## Sheet: Fig. S8
Figure																Figure																						Figure
S8																S8																						S8
a																b																						c
	Strain	Stress (kPa)	Strain	Stress (kPa)	Strain	Stress (kPa)	Strain	Stress (kPa)	Strain	Stress (kPa)	Strain	Stress (kPa)	Strain	Stress (kPa)			Strain	Stress (kPa)	Strain	Stress (kPa)	Strain	Stress (kPa)	Strain	Stress (kPa)	Strain	Stress (kPa)	Strain	Stress (kPa)	Strain	Stress (kPa)	Strain	Stress (kPa)	Strain	Stress (kPa)	Strain	Stress (kPa)			Strain	Stress (kPa)	Strain	Stress (kPa)	Strain	Stress (kPa)	Strain	Stress (kPa)	Strain	Stress (kPa)	Strain
		50s		60s		80s		100s		110s		120s		140s				G0		G1		G2		G3		G4		G5		G6		G7		G8		G9				G0		G1		G2		G3		G4
	0	0	0	0	0	0	0	0	0	0	0	0	0	0			5.62335e-05	-0.863807	6.74036e-05	1.27409	3.27086e-05	-0.955345	0	-0.25709	0	-0.765167	3.07768e-05	0	0	-0.249544	3.54685e-05	-0.248438	3.26605e-05	0.197824	0	-0.20621			5.62335e-05	-0.863807	6.74036e-05	1.27409	0	0.451765	4.21692e-05	-0.400765	3.60192e-05	-0.377132	3.53945e-05
	0.0001687	-0.191957	0.000724259	-0.0286862	0.00038463	-0.16317	0.000686002	0.18797	0.000666593	-0.0915751	5.90563e-05	-0.20621	0.000618182	0.322581			0.0001687	-0.191957	0.000202211	1.27409	0.000130834	-0.955345	0.000121813	-0.25709	6.86978e-05	0.255056	9.23304e-05	-0.51386	9.23304e-05	-0.249544	0.000106406	-0.248438	9.79816e-05	-0.263765	5.90563e-05	-0.20621			0.0001687	-0.191957	0.000202211	1.27409	0.00012459	-0.0752941	0.000126508	-0.400765	0.000108057	-0.377132	0.000141578
	0.000337401	-0.191957	0.00136804	0.60241	0.000923112	0.0699301	0.00133389	0.18797	0.00129615	0.311355	0.000177169	-0.20621	0.00123636	0.0967742			0.000337401	-0.191957	0.000471825	1.27409	0.00022896	-0.955345	0.000243625	0.342787	0.000206093	0.255056	0.000184661	0	0.000184661	-0.249544	0.00024828	0.248438	0.000195963	0.197824	0.000177169	-0.20621			0.000337401	-0.191957	0.000471825	1.27409	0.00024918	-0.602353	0.000295184	0.582931	0.000252134	-0.377132	0.000247761
	0.000506101	0.479893	0.00205207	0.60241	0.00126928	0.0699301	0.00194367	0.18797	0.00188868	0.311355	0.000236225	0.240578	0.00181818	0.322581			0.000506101	0.479893	0.000606633	0.382226	0.000294377	-0.955345	0.000365438	-0.25709	0.000274791	0.255056	0.000276991	-0.51386	0.000276991	-0.249544	0.000319217	0.248438	0.000293945	0.197824	0.000236225	0.240578			0.000506101	0.479893	0.000606633	0.382226	0.00037377	-0.602353	0.000379523	0.0728664	0.000324172	-0.377132	0.000353945
	0.000674802	-0.191957	0.00273609	0.286862	0.00169237	0.0699301	0.00259156	0.601504	0.00251824	0.10989	0.00032481	0.240578	0.00243636	0.548387			0.000674802	-0.191957	0.000808843	0.382226	0.000392503	-0.251407	0.000446646	-0.25709	0.000343489	0.255056	0.000369322	0.51386	0.000338545	-0.249544	0.000390154	0.248438	0.000359266	0.197824	0.00032481	0.240578			0.000674802	-0.191957	0.000808843	0.382226	0.00045683	-0.0752941	0.00050603	0.0728664	0.00043223	-0.377132	0.000424734
	0.000843502	-0.191957	0.00337987	0.917958	0.00219239	0.32634	0.00323945	0.394737	0.0031478	0.732601	0.000413394	0.240578	0.00305455	0.548387			0.000843502	-0.191957	0.00101105	0.382226	0.000490629	-0.251407	0.000609063	0.342787	0.000480885	0.255056	0.000461652	0	0.000461652	0.249544	0.000532028	0.248438	0.000489908	-0.263765	0.000413394	0.240578			0.000843502	-0.191957	0.00101105	0.382226	0.000581419	-0.0752941	0.000632538	0.582931	0.000540287	-0.857118	0.000530917
	0.000955969	0.479893	0.0040639	0.60241	0.00257702	0.582751	0.00384923	0.601504	0.00374033	0.732601	0.000501978	0.240578	0.00363636	0.548387			0.000955969	0.479893	0.00121327	0.382226	0.000588755	-0.251407	0.000690271	0.342787	0.000549583	-0.765167	0.000523206	0.51386	0.000523206	0.249544	0.000602965	-0.248438	0.000555229	-0.263765	0.000501978	0.240578			0.000955969	0.479893	0.00121327	0.382226	0.000706009	0.451765	0.000759045	-0.400765	0.000612326	-0.377132	0.0006371
	0.00112467	-0.863807	0.00474792	0.60241	0.00296165	0.582751	0.00449712	1.01504	0.00436988	0.512821	0.000561035	0.721734	0.00425455	1			0.00112467	-0.863807	0.00134807	0.382226	0.000654172	0.452532	0.00077148	-0.25709	0.000652629	-0.765167	0.000615536	0.51386	0.000615536	0.249544	0.000709371	-0.248438	0.000653211	-0.263765	0.000561035	0.721734			0.00112467	-0.863807	0.00134807	0.382226	0.000789069	-0.0752941	0.000843384	-0.400765	0.000720383	0.0685695	0.000707889
	0.00129337	-0.191957	0.0053917	0.917958	0.00346167	0.839161	0.00514501	0.808271	0.00499944	0.934066	0.000649619	-0.20621	0.00487273	1			0.00129337	-0.191957	0.00155028	1.27409	0.000752298	-0.251407	0.000933896	-0.25709	0.000755676	-0.255056	0.000707867	0	0.000707867	0.748631	0.000815776	-0.248438	0.000751192	-0.263765	0.000649619	-0.20621			0.00129337	-0.191957	0.00155028	1.27409	0.000955189	0.451765	0.000969891	0.0728664	0.000828441	0.0685695	0.000849467
	0.00146207	-0.863807	0.00607572	0.917958	0.0038463	0.582751	0.00575479	0.808271	0.00559197	1.11722	0.000738204	0.240578	0.00545454	1			0.00146207	-0.863807	0.00175249	1.27409	0.000850424	-0.251407	0.00101511	-0.25709	0.000858723	0.255056	0.000800197	-0.51386	0.00076942	-0.249544	0.000922182	-0.248438	0.000849174	0.197824	0.000738204	0.240578			0.00146207	-0.863807	0.00175249	1.27409	0.00103825	0.451765	0.0010964	0.0728664	0.000936498	0.0685695	0.000920256
	0.00157454	0.479893	0.00675975	0.917958	0.00423093	0.582751	0.00640268	1.20301	0.00622153	0.934066	0.00079726	0.240578	0.00607273	1.43548			0.00157454	0.479893	0.0018873	1.27409	0.000948549	-0.955345	0.00113692	-0.25709	0.000927421	0.255056	0.000861751	-0.51386	0.000861751	-0.249544	0.000993119	-0.248438	0.000914495	0.197824	0.00079726	0.240578			0.00157454	0.479893	0.0018873	1.27409	0.00116284	-0.0752941	0.00118074	-0.400765	0.00100854	0.0685695	0.00102644
	0.00174324	0.479893	0.00740353	1.23351	0.00476941	0.582751	0.00705057	1.20301	0.00685109	1.31868	0.000915372	0.240578	0.00669091	1.43548			0.00174324	0.479893	0.00215692	2.16595	0.00104667	-0.955345	0.00125873	0.342787	0.00106482	0.255056	0.000954081	0	0.000954081	-0.249544	0.00113499	0.248438	0.00101248	0.197824	0.000915372	0.240578			0.00174324	0.479893	0.00215692	2.16595	0.00128743	-0.0752941	0.00134941	0.582931	0.00115261	-0.377132	0.00113262
	0.00191194	-0.191957	0.00808755	1.23351	0.00511558	0.582751	0.00769846	1.20301	0.00744362	1.31868	0.000974429	0.240578	0.00727273	1.43548			0.00191194	-0.191957	0.00229172	-0.445931	0.00111209	-0.955345	0.00138054	0.342787	0.00113351	0.255056	0.00104641	0	0.00104641	-0.249544	0.00120593	0.248438	0.00111046	0.626442	0.000974429	0.240578			0.00191194	-0.191957	0.00229172	-0.445931	0.00141202	-0.602353	0.00143375	0.582931	0.00122465	-0.377132	0.00123881
	0.00208064	0.479893	0.00877158	0.917958	0.00553867	0.582751	0.00830824	1.40977	0.00807318	1.11722	0.00106301	0.721734	0.00789091	1.8871			0.00208064	0.479893	0.00249393	0.382226	0.00121022	-0.251407	0.00146175	0.342787	0.00120221	-0.255056	0.00113874	0.51386	0.00110797	-0.249544	0.00127687	0.745315	0.00117578	0.197824	0.00106301	0.721734			0.00208064	0.479893	0.00249393	0.382226	0.00149508	-0.0752941	0.00156026	0.582931	0.00133271	-0.377132	0.00130959
	0.00224934	0.479893	0.00941536	1.23351	0.00603869	1.09557	0.00895613	1.40977	0.00870274	1.52015	0.0011516	0.721734	0.00850909	1.8871			0.00224934	0.479893	0.00269615	0.382226	0.00130834	-0.251407	0.00162417	0.342787	0.00133961	-0.255056	0.00123107	0.51386	0.00123107	0.249544	0.00141874	0.248438	0.00130642	0.197824	0.0011516	0.721734			0.00224934	0.479893	0.00269615	0.382226	0.00161967	-0.0752941	0.00168677	0.582931	0.00144077	-0.377132	0.00141578
	0.00236181	-0.191957	0.0100994	1.57774	0.00642332	1.09557	0.00960403	1.40977	0.00929526	1.72161	0.00124018	0.721734	0.00909091	1.66129			0.00236181	-0.191957	0.00289836	-0.445931	0.00140647	0.452532	0.00170538	0.342787	0.00140831	-0.255056	0.00129263	0.51386	0.00129263	0.249544	0.00148968	0.248438	0.00137174	-0.263765	0.00124018	0.721734			0.00236181	-0.191957	0.00289836	-0.445931	0.00174426	0.451765	0.00181328	0.0728664	0.00151281	-0.377132	0.00152196
	0.00253051	-0.191957	0.0107834	0.917958	0.00680795	1.09557	0.0102138	1.61654	0.00992482	1.52015	0.00129924	0.721734	0.00970909	2.1129			0.00253051	-0.191957	0.00303316	0.382226	0.00147189	-0.251407	0.00178658	-0.25709	0.00151135	-0.255056	0.00138496	0.51386	0.00138496	0.249544	0.00159608	0.248438	0.00146972	-0.263765	0.00129924	0.721734			0.00253051	-0.191957	0.00303316	0.382226	0.00182732	0.451765	0.00189761	0.0728664	0.00162086	0.0685695	0.00159275
	0.00269921	-0.191957	0.0114272	1.23351	0.00730797	1.09557	0.0108617	1.61654	0.0105544	1.92308	0.00138782	0.240578	0.0103273	2.33871			0.00269921	-0.191957	0.00323537	1.27409	0.00157001	-0.251407	0.001949	-0.25709	0.0016144	-0.255056	0.00147729	0.51386	0.00147729	0.249544	0.00170249	-0.248438	0.0015677	0.197824	0.00138782	0.240578			0.00269921	-0.191957	0.00323537	1.27409	0.00199344	0.451765	0.00202412	0.0728664	0.00172892	0.0685695	0.00173433
	0.00286791	-0.191957	0.0121112	1.57774	0.0076926	1.09557	0.0115096	1.61654	0.0111469	1.92308	0.00147641	0.240578	0.0109091	2.1129			0.00286791	-0.191957	0.00343758	1.27409	0.00166814	-0.251407	0.00203021	-0.25709	0.00171745	-0.255056	0.00156962	0	0.00153884	0.249544	0.0018089	-0.248438	0.00166569	0.626442	0.00147641	0.240578			0.00286791	-0.191957	0.00343758	1.27409	0.0020765	0.451765	0.00215063	0.0728664	0.00183698	0.0685695	0.00180512
	0.00298037	0.479893	0.0127952	1.23351	0.00807723	1.35198	0.0121194	2.03008	0.0117765	1.72161	0.00153546	-0.20621	0.0115273	2.56452			0.00298037	0.479893	0.00357239	0.382226	0.00176626	-0.251407	0.00215202	-0.25709	0.00178614	0.765167	0.00163117	0	0.00163117	0.249544	0.00187983	0.248438	0.00173101	0.626442	0.00153546	-0.20621			0.00298037	0.479893	0.00357239	0.382226	0.00220109	-0.0752941	0.00223497	0.0728664	0.00190902	0.0685695	0.0019113
	0.00314907	-0.191957	0.013439	1.8646	0.00861572	1.09557	0.0127673	2.03008	0.012406	2.12454	0.00165358	0.240578	0.0121455	2.56452			0.00314907	-0.191957	0.00384201	1.27409	0.00186439	-0.955345	0.00227384	0.342787	0.00192354	0.255056	0.0017235	0	0.0017235	0.249544	0.00202171	0.745315	0.00182899	0.197824	0.00165358	0.240578			0.00314907	-0.191957	0.00384201	1.27409	0.00232568	-0.0752941	0.00240364	0.582931	0.00205309	0.0685695	0.00201748
	0.00331777	0.479893	0.014123	1.8646	0.00900035	1.09557	0.0134151	2.03008	0.0129986	2.12454	0.00171263	0.240578	0.0127273	2.56452			0.00331777	0.479893	0.00397681	-0.445931	0.00192981	-0.251407	0.00239565	0.342787	0.00199224	0.255056	0.00181583	0	0.00181583	0.249544	0.00209264	0.745315	0.00192697	0.197824	0.00171263	0.240578			0.00331777	0.479893	0.00397681	-0.445931	0.00245027	-0.0752941	0.00248798	0.582931	0.00212513	-0.377132	0.00212367
	0.00348648	-0.191957	0.0148071	1.57774	0.00938498	1.09557	0.0140249	2.42481	0.0136281	2.12454	0.00180122	0.721734	0.0133455	2.77419			0.00348648	-0.191957	0.00417902	0.382226	0.00202793	-0.955345	0.00247686	0.942665	0.00206093	0.255056	0.00190816	0.51386	0.00187739	-0.249544	0.00216358	0.745315	0.00199229	0.626442	0.00180122	0.721734			0.00348648	-0.191957	0.00417902	0.382226	0.00253333	0.451765	0.00261449	0.582931	0.00223319	-0.377132	0.00219446
	0.00365518	-0.191957	0.0154509	1.8646	0.009885	1.09557	0.0146728	2.23684	0.0142577	2.32601	0.0018898	0.721734	0.0139636	3			0.00365518	-0.191957	0.00438123	0.382226	0.00212606	0.452532	0.00263927	0.342787	0.00219833	-0.255056	0.00200049	0.51386	0.00200049	0.249544	0.00230546	0.745315	0.00212293	0.197824	0.0018898	0.721734			0.00365518	-0.191957	0.00438123	0.382226	0.00265792	-0.0752941	0.002741	0.582931	0.00234125	0.0685695	0.00230064
	0.00376764	-0.191957	0.0161349	1.8646	0.0102696	1.60839	0.0153207	2.23684	0.0148872	2.32601	0.00197839	0.721734	0.0145455	2.77419			0.00376764	-0.191957	0.00458345	0.382226	0.00222419	-0.251407	0.00272048	0.342787	0.00226703	0.255056	0.00206205	0.51386	0.00206205	0.748631	0.00237639	0.248438	0.00218826	0.197824	0.00197839	0.721734			0.00376764	-0.191957	0.00458345	0.382226	0.00278251	0.451765	0.0028675	0.0728664	0.00241328	0.0685695	0.00240682
	0.00393634	-0.191957	0.0168189	1.57774	0.0106543	1.60839	0.0159305	2.42481	0.0154798	2.50916	0.00203744	0.721734	0.0151636	3.22581			0.00393634	-0.191957	0.00471825	0.382226	0.0022896	0.452532	0.00280169	-0.25709	0.00237008	0.255056	0.00215438	0.51386	0.00215438	0.748631	0.0024828	0.248438	0.00228624	-0.263765	0.00203744	0.721734			0.00393634	-0.191957	0.00471825	0.382226	0.00286557	0.451765	0.00295184	0.0728664	0.00252134	0.548556	0.00247761
	0.00410504	-0.191957	0.0174627	2.18015	0.0111543	1.60839	0.0165784	2.42481	0.0161093	2.72894	0.00212603	0.240578	0.0157818	3.22581			0.00410504	-0.191957	0.00492046	1.27409	0.00238773	0.452532	0.00296411	-0.25709	0.00247312	0.255056	0.00224671	0.51386	0.00224671	0.748631	0.0025892	0.248438	0.00238422	0.197824	0.00212603	0.240578			0.00410504	-0.191957	0.00492046	1.27409	0.00303169	0.451765	0.00307835	0.0728664	0.0026294	0.548556	0.00261919
	0.00427374	-0.191957	0.0181467	1.8646	0.0115389	1.8648	0.0172263	2.42481	0.0167389	2.72894	0.00221461	0.240578	0.0163636	3.22581			0.00427374	-0.191957	0.00512268	0.382226	0.00248585	0.452532	0.00304531	-0.25709	0.00257617	-0.255056	0.00233904	0	0.00230826	0.249544	0.00269561	0.248438	0.0024822	0.626442	0.00221461	0.240578			0.00427374	-0.191957	0.00512268	0.382226	0.00311475	0.451765	0.00320486	0.0728664	0.00273746	0.548556	0.00268998
	0.00438621	-0.191957	0.0188307	1.57774	0.0119235	1.60839	0.017836	2.63158	0.0173314	2.72894	0.00227367	0.240578	0.0169818	3.45161			0.00438621	-0.191957	0.00525748	1.27409	0.00258398	-0.251407	0.00316713	0.342787	0.00264487	0.255056	0.00240059	0	0.00240059	0.249544	0.00276655	0.248438	0.00254752	0.626442	0.00227367	0.240578			0.00438621	-0.191957	0.00525748	1.27409	0.00323934	0.451765	0.0032892	0.0728664	0.00280949	0.548556	0.00279616
	0.00455491	0.479893	0.0194745	2.18015	0.012462	1.60839	0.0184839	2.83835	0.017961	2.72894	0.00239178	0.240578	0.0176	3.67742			0.00455491	0.479893	0.0055271	1.27409	0.00268211	-0.955345	0.00328894	-0.25709	0.00278226	0.765167	0.00249292	0	0.00249292	0.249544	0.00290842	0.745315	0.0026455	0.626442	0.00239178	0.240578			0.00455491	0.479893	0.0055271	1.27409	0.00336393	-0.0752941	0.00345787	0.582931	0.00295357	0.0685695	0.00290235
	0.00472361	0.479893	0.0201585	1.8646	0.0128466	1.60839	0.0191318	2.83835	0.0185905	2.9304	0.00245084	0.240578	0.0181818	3.45161			0.00472361	0.479893	0.0056619	0.382226	0.00274752	-0.955345	0.00341075	0.342787	0.00285096	0.765167	0.00258525	0	0.00258525	0.249544	0.00297936	0.745315	0.00274348	0.626442	0.00245084	0.240578			0.00472361	0.479893	0.0056619	0.382226	0.00348852	-0.0752941	0.00354221	0.582931	0.00302561	-0.377132	0.00300853
	0.00489231	0.479893	0.0208426	1.8646	0.0132313	1.60839	0.0197416	3.02632	0.0191831	2.9304	0.00253942	0.721734	0.0188	3.90323			0.00489231	0.479893	0.00586411	0.382226	0.00284565	-0.955345	0.00349196	0.942665	0.00291966	0.255056	0.00267758	0	0.0026468	0.249544	0.00305029	0.745315	0.00280881	0.626442	0.00253942	0.721734			0.00489231	0.479893	0.00586411	0.382226	0.00357158	-0.0752941	0.00366872	0.582931	0.00313367	-0.377132	0.00307932
	0.00506101	0.479893	0.0215266	2.18015	0.0137313	1.8648	0.0203895	3.02632	0.0198126	3.13187	0.002628	0.721734	0.0194182	3.90323			0.00506101	0.479893	0.00606633	0.382226	0.00294377	-0.251407	0.00365438	0.942665	0.00305705	-0.255056	0.00276991	1.02772	0.00276991	0.748631	0.00319217	0.745315	0.00293945	0.197824	0.002628	0.721734			0.00506101	0.479893	0.00606633	0.382226	0.00369617	-0.0752941	0.00379523	0.582931	0.00324172	0.0685695	0.0031855
	0.00517348	-0.191957	0.0221704	2.4957	0.0141159	1.8648	0.0210374	3.02632	0.0204422	3.13187	0.00271659	0.721734	0.02	3.90323			0.00517348	-0.191957	0.00626854	0.382226	0.0030419	0.452532	0.00373559	0.942665	0.00312575	0.255056	0.00283147	0.51386	0.00283147	0.748631	0.00326311	0.248438	0.00300477	0.197824	0.00271659	0.721734			0.00517348	-0.191957	0.00626854	0.382226	0.00382076	0.978824	0.00392173	0.582931	0.00331376	-0.377132	0.00329169
	0.00534218	-0.191957	0.0228544	2.18015	0.0145006	2.12121	0.0216472	3.23308	0.0210347	3.13187	0.00277565	0.721734	0.0206182	4.1129			0.00534218	-0.191957	0.00640334	1.27409	0.00310732	0.452532	0.00381679	0.342787	0.0032288	0.255056	0.0029238	0.51386	0.0029238	0.249544	0.00336951	0.248438	0.00310275	0.197824	0.00277565	0.721734			0.00534218	-0.191957	0.00640334	1.27409	0.00390382	0.451765	0.00400607	0.0728664	0.00342182	0.0685695	0.00336248
	0.00551088	-0.191957	0.0235384	2.18015	0.0150006	2.12121	0.0222951	3.23308	0.0216643	3.33333	0.00286423	0.240578	0.0212364	4.33871			0.00551088	-0.191957	0.00660555	0.382226	0.00320544	0.452532	0.00397921	-0.25709	0.00333184	0.255056	0.00301613	0.51386	0.00301613	0.748631	0.00347592	0.248438	0.00320073	0.197824	0.00286423	0.240578			0.00551088	-0.191957	0.00660555	0.382226	0.00406994	0.451765	0.00413258	0.582931	0.00352988	0.548556	0.00350405
	0.00567958	-0.191957	0.0241822	2.4957	0.0154237	2.12121	0.0229429	3.23308	0.0222938	3.33333	0.00295281	0.240578	0.0218545	4.33871			0.00567958	-0.191957	0.00680777	1.27409	0.00330357	0.452532	0.00406042	-0.25709	0.00343489	-0.255056	0.00310846	0	0.00307768	0.249544	0.00358232	0.248438	0.00329871	0.626442	0.00295281	0.240578			0.00567958	-0.191957	0.00680777	1.27409	0.004153	0.978824	0.00425909	0.0728664	0.00363794	0.548556	0.00357484
	0.00579205	0.479893	0.0248662	2.4957	0.0157698	2.12121	0.0235908	3.43985	0.0228863	3.33333	0.00301187	0.721734	0.0224364	4.56452			0.00579205	0.479893	0.00694257	2.16595	0.00340169	-0.251407	0.00418223	0.342787	0.00350359	0.765167	0.00317001	0	0.00317001	0.249544	0.00365326	0.248438	0.00336403	0.626442	0.00301187	0.721734			0.00579205	0.479893	0.00694257	2.16595	0.00427759	0.451765	0.00434343	0.0728664	0.00370997	0.0685695	0.00368103
	0.00596075	0.479893	0.0255502	2.4957	0.0163083	2.12121	0.0242006	3.64662	0.0235159	3.5348	0.00312998	0.240578	0.0230545	4.79032			0.00596075	0.479893	0.00721219	1.27409	0.00349982	-0.251407	0.00430404	0.342787	0.00364098	0.765167	0.00326234	0	0.00326234	0.249544	0.00379513	0.745315	0.00346202	0.626442	0.00312998	0.240578			0.00596075	0.479893	0.00721219	1.27409	0.00440218	-0.0752941	0.0045121	1.093	0.00385405	0.0685695	0.00378721
	0.00612945	0.479893	0.026194	2.81124	0.016693	2.12121	0.0248485	3.43985	0.0241455	3.71795	0.00318904	0.240578	0.0236727	4.56452			0.00612945	0.479893	0.00734699	1.27409	0.00356524	-0.251407	0.00442586	0.942665	0.00370968	1.23884	0.00335467	-0.51386	0.00335467	0.249544	0.00386607	0.745315	0.00356	0.626442	0.00318904	0.240578			0.00612945	0.479893	0.00734699	1.27409	0.00452677	-0.0752941	0.00459644	0.582931	0.00392609	0.0685695	0.00389339
	0.00629815	0.479893	0.026878	2.18015	0.0170776	2.12121	0.0254964	3.83459	0.024738	3.5348	0.00327762	1.20289	0.0242545	5.01613			0.00629815	0.479893	0.0075492	1.27409	0.00366336	-0.251407	0.00450707	0.942665	0.00377838	0.765167	0.003447	0.51386	0.00341623	0.249544	0.00393701	0.745315	0.00362532	0.626442	0.00327762	1.20289			0.00629815	0.479893	0.0075492	1.27409	0.00460983	0.451765	0.00472295	1.093	0.00403415	0.0685695	0.00396418
	0.00646685	1.10375	0.0275621	2.18015	0.0175776	2.12121	0.0261062	3.64662	0.0253676	3.91941	0.00336621	0.721734	0.0248727	5.01613			0.00646685	1.10375	0.00775142	0.382226	0.00376149	0.452532	0.00466948	0.342787	0.00391578	-0.255056	0.00353933	1.02772	0.00353933	0.748631	0.00407888	0.745315	0.00375596	0.197824	0.00336621	0.721734			0.00646685	1.10375	0.00775142	0.382226	0.00473442	-0.0752941	0.00484946	1.093	0.0041422	-0.377132	0.00407036
	0.00657932	-0.191957	0.0282059	2.81124	0.0179622	2.63403	0.0267541	3.64662	0.0259971	3.91941	0.00345479	1.20289	0.0254909	5.01613			0.00657932	-0.191957	0.00795363	1.27409	0.00385961	0.452532	0.00475069	0.942665	0.00398447	0.255056	0.00360089	1.02772	0.00360089	0.249544	0.00414982	0.745315	0.00382128	0.197824	0.00345479	1.20289			0.00657932	-0.191957	0.00795363	1.27409	0.00485901	0.451765	0.00497596	0.582931	0.00421424	0.0685695	0.00417655
	0.00674802	-0.191957	0.0288899	2.4957	0.0183469	2.63403	0.027402	4.04135	0.0265896	3.71795	0.00351385	1.20289	0.0260727	5.24194			0.00674802	-0.191957	0.00808843	1.27409	0.00392503	0.452532	0.0048319	0.342787	0.00408752	0.255056	0.00369322	1.02772	0.00369322	0.748631	0.00425622	0.248438	0.00391926	0.197824	0.00351385	1.20289			0.00674802	-0.191957	0.00808843	1.27409	0.00494207	0.451765	0.0050603	0.0728664	0.0043223	0.548556	0.00424734
	0.00691672	0.479893	0.0295739	2.4957	0.0188469	2.89044	0.0280117	4.04135	0.0272192	3.91941	0.00360243	0.721734	0.0266909	5.45161			0.00691672	0.479893	0.00829064	1.27409	0.00402316	0.452532	0.00499432	0.342787	0.00419057	0.255056	0.00378555	0.51386	0.00378555	0.748631	0.00436263	0.745315	0.00401725	0.626442	0.00360243	0.721734			0.00691672	0.479893	0.00829064	1.27409	0.00510819	0.978824	0.00518681	0.582931	0.00443036	0.548556	0.00438891
	0.00708542	-0.191957	0.0302177	2.81124	0.01927	2.63403	0.0286596	4.04135	0.0278488	4.12088	0.00369102	0.721734	0.0273091	5.24194			0.00708542	-0.191957	0.00849286	2.16595	0.00412128	-0.251407	0.00507552	0.342787	0.00429361	0.255056	0.00387788	0.51386	0.0038471	0.249544	0.00446904	0.745315	0.00411523	0.197824	0.00369102	0.721734			0.00708542	-0.191957	0.00849286	2.16595	0.00519124	0.978824	0.00531332	0.582931	0.00453841	0.548556	0.0044597
	0.00719789	-0.191957	0.0309017	2.81124	0.0196161	2.63403	0.0293075	4.24812	0.0284413	3.91941	0.00375007	0.240578	0.0278909	5.67742			0.00719789	-0.191957	0.00862766	2.16595	0.00421941	-0.251407	0.00519734	0.342787	0.00436231	0.765167	0.00393943	0.51386	0.00393943	0.249544	0.00453997	0.745315	0.00418055	0.626442	0.00375007	0.240578			0.00719789	-0.191957	0.00862766	2.16595	0.00531583	0.451765	0.00539766	0.582931	0.00461045	0.548556	0.00456589
	0.00736659	1.10375	0.0315857	2.81124	0.0201546	2.63403	0.0299173	4.24812	0.0290708	4.12088	0.00386819	0.721734	0.0285091	5.67742			0.00736659	1.10375	0.00889728	2.16595	0.00431753	-0.251407	0.00531915	0.342787	0.00449971	0.765167	0.00403176	0	0.00403176	0.249544	0.00468185	1.24219	0.00427853	0.626442	0.00386819	0.721734			0.00736659	1.10375	0.00889728	2.16595	0.00544042	0.451765	0.00556633	1.093	0.00475453	0.548556	0.00467207
	0.00753529	1.10375	0.0322295	2.81124	0.0205393	2.37762	0.0305652	4.04135	0.0297004	4.52381	0.00392724	0.721734	0.0291273	5.67742			0.00753529	1.10375	0.00903208	1.27409	0.00438295	-0.955345	0.00544096	0.942665	0.00456841	0.765167	0.00412409	0	0.00412409	0.249544	0.00475278	0.745315	0.00437651	1.08803	0.00392724	0.721734			0.00753529	1.10375	0.00903208	1.27409	0.00556502	-0.0752941	0.00565067	0.582931	0.00482657	0.0685695	0.00477825
	0.00770399	0.479893	0.0329135	2.81124	0.0209239	2.63403	0.0312131	4.24812	0.0302929	4.32234	0.00401583	1.20289	0.0297091	6.12903			0.00770399	0.479893	0.0092343	0.382226	0.00448108	-0.251407	0.00552217	0.942665	0.0046371	0.765167	0.00421642	0.51386	0.00418565	0.748631	0.00482372	0.745315	0.00444183	1.08803	0.00401583	1.20289			0.00770399	0.479893	0.0092343	0.382226	0.00564807	0.451765	0.00577718	0.582931	0.00493462	0.0685695	0.00484904
	0.00787269	0.479893	0.0335976	3.12679	0.0214239	2.63403	0.0318229	4.45489	0.0309225	4.32234	0.00410441	1.20289	0.0303273	6.12903			0.00787269	0.479893	0.00943651	2.16595	0.0045792	0.452532	0.00568459	0.942665	0.0047745	0.255056	0.00430875	0.51386	0.00430875	0.748631	0.0049656	1.24219	0.00457247	0.197824	0.00410441	1.20289			0.00787269	0.479893	0.00943651	2.16595	0.00577266	0.451765	0.00590369	0.582931	0.00504268	0.0685695	0.00495523
	0.00798515	-0.191957	0.0342413	3.12679	0.0218085	2.89044	0.0324707	4.45489	0.031552	4.72527	0.004193	1.20289	0.0309455	5.90323			0.00798515	-0.191957	0.00963872	1.27409	0.00467733	0.452532	0.00576579	0.942665	0.0048432	0.255056	0.00437031	0.51386	0.00437031	0.748631	0.00503653	0.745315	0.0046378	0.626442	0.004193	1.20289			0.00798515	-0.191957	0.00963872	1.27409	0.00589725	0.451765	0.00603019	0.582931	0.00511472	0.0685695	0.00506141
	0.00815385	-0.191957	0.0349254	2.81124	0.0221932	2.89044	0.0331186	4.66165	0.0321446	4.52381	0.00425205	1.20289	0.0315273	6.35484			0.00815385	-0.191957	0.00977352	0.382226	0.00474275	0.452532	0.005847	0.342787	0.00494624	0.765167	0.00446264	1.02772	0.00446264	0.748631	0.00514294	0.248438	0.00473578	0.626442	0.00425205	1.20289			0.00815385	-0.191957	0.00977352	0.382226	0.00598031	1.46824	0.00611453	0.0728664	0.00522278	0.548556	0.0051322
	0.00832256	-0.191957	0.0356094	2.81124	0.0226932	2.89044	0.0337284	4.66165	0.0327741	4.72527	0.00434064	0.721734	0.0321455	6.35484			0.00832256	-0.191957	0.00997573	2.16595	0.00484087	-0.251407	0.00600942	0.342787	0.00504929	0.255056	0.00455497	1.02772	0.00455497	0.748631	0.00524934	0.248438	0.00483376	0.197824	0.00434064	0.721734			0.00832256	-0.191957	0.00997573	2.16595	0.00614643	0.978824	0.00624104	0.582931	0.00533084	0.548556	0.00527378
	0.00849126	-0.191957	0.0362934	3.44234	0.0231163	3.12354	0.0343763	4.66165	0.0334037	4.92674	0.00442922	0.721734	0.0327636	6.35484			0.00849126	-0.191957	0.0101779	2.16595	0.004939	0.452532	0.00609063	0.342787	0.00515234	0.255056	0.0046473	0	0.00461652	0.748631	0.00535575	0.248438	0.00493174	0.626442	0.00442922	0.721734			0.00849126	-0.191957	0.0101779	2.16595	0.00622949	0.451765	0.00636755	0.582931	0.00543889	0.548556	0.00534456
	0.00860372	-0.191957	0.0369372	3.12679	0.0235009	3.12354	0.0350242	4.86842	0.0339962	4.92674	0.00448828	0.721734	0.0333455	6.58065			0.00860372	-0.191957	0.0103128	1.27409	0.00503712	-0.251407	0.00621244	0.342787	0.00522103	0.765167	0.00470885	0.51386	0.00470885	0.748631	0.00542669	0.248438	0.00499706	0.626442	0.00448828	0.721734			0.00860372	-0.191957	0.0103128	1.27409	0.00635408	0.978824	0.00645189	0.582931	0.00551093	0.548556	0.00545075
	0.00877242	1.10375	0.0376212	3.12679	0.0240009	3.12354	0.035634	4.86842	0.0346258	4.72527	0.00460639	0.721734	0.0339636	6.80645			0.00877242	1.10375	0.0105824	2.16595	0.00513525	-0.955345	0.00633425	0.342787	0.00535843	0.765167	0.00480118	0.51386	0.00480118	0.748631	0.00556856	1.24219	0.00509504	0.626442	0.00460639	0.721734			0.00877242	1.10375	0.0105824	2.16595	0.00647867	0.451765	0.00662056	1.093	0.00565501	0.548556	0.00555693
	0.00894112	0.479893	0.0383052	3.44234	0.0243856	2.89044	0.0362819	4.86842	0.0352553	5.12821	0.00466545	0.721734	0.0345818	6.58065			0.00894112	0.479893	0.0107172	0.382226	0.00520067	-0.251407	0.00645607	0.942665	0.00542713	0.765167	0.00489351	0.51386	0.00489351	0.249544	0.0056395	1.24219	0.00519302	1.08803	0.00466545	0.721734			0.00894112	0.479893	0.0107172	0.382226	0.00660326	0.451765	0.0067049	1.093	0.00572705	0.0685695	0.00566311
	0.00910982	1.10375	0.038949	3.12679	0.0247702	2.89044	0.0369298	5.05639	0.0358479	5.12821	0.00475403	1.20289	0.0352	7.01613			0.00910982	1.10375	0.0109194	-0.445931	0.00529879	-0.251407	0.00653728	0.942665	0.00549583	0.765167	0.00498584	0.51386	0.00495507	0.748631	0.00571043	1.24219	0.00525835	1.08803	0.00475403	1.20289			0.00910982	1.10375	0.0109194	-0.445931	0.00668632	0.451765	0.00683141	1.093	0.0058351	0.0685695	0.0057339
	0.00927852	0.479893	0.039633	3.12679	0.0252702	3.12354	0.0375395	5.05639	0.0364774	5.12821	0.00484261	1.20289	0.0357818	7.01613			0.00927852	0.479893	0.0111216	1.27409	0.00539692	0.452532	0.00669969	0.942665	0.00563322	0.765167	0.00507817	1.02772	0.00507817	1.21207	0.00585231	1.24219	0.00538899	0.626442	0.00484261	1.20289			0.00927852	0.479893	0.0111216	1.27409	0.00681091	0.451765	0.00695792	1.093	0.00594316	0.0685695	0.00584009
	0.00939099	0.479893	0.0403171	3.75789	0.0256548	3.37995	0.0381874	5.05639	0.037107	5.53114	0.0049312	1.20289	0.0364	7.01613			0.00939099	0.479893	0.0113238	0.382226	0.00549504	0.452532	0.0067809	0.942665	0.00570192	0.255056	0.00513973	1.02772	0.00513973	0.748631	0.00592325	0.745315	0.00545431	0.626442	0.0049312	1.20289			0.00939099	0.479893	0.0113238	0.382226	0.0069355	0.978824	0.00708442	0.582931	0.0060152	0.0685695	0.00594627
	0.00955969	-0.191957	0.0409609	3.44234	0.0260395	3.37995	0.0388353	5.26316	0.0376995	5.32967	0.00499026	1.20289	0.0370182	7.24194			0.00955969	-0.191957	0.0114586	0.382226	0.00556046	0.452532	0.00686211	0.342787	0.00580497	0.255056	0.00523206	1.02772	0.00523206	0.748631	0.00602965	0.745315	0.00555229	0.626442	0.00499026	1.20289			0.00955969	-0.191957	0.0114586	0.382226	0.00701856	0.978824	0.00716876	0.582931	0.00612326	0.548556	0.00601706
	0.00972839	-0.191957	0.0416449	3.44234	0.0265395	3.37995	0.0394451	5.46992	0.0383291	5.53114	0.00507884	0.721734	0.0376	7.46774			0.00972839	-0.191957	0.0116608	1.27409	0.00565859	0.452532	0.00702453	-0.25709	0.00590801	0.765167	0.00532439	1.02772	0.00532439	1.21207	0.00613606	0.248438	0.00565027	0.626442	0.00507884	0.721734			0.00972839	-0.191957	0.0116608	1.27409	0.00718468	0.978824	0.00729527	0.582931	0.00623132	1.02854	0.00615864
	0.00989709	-0.191957	0.0423289	3.75789	0.0269626	3.37995	0.040093	5.26316	0.0389586	5.7326	0.00516742	0.721734	0.0382182	7.24194			0.00989709	-0.191957	0.011863	1.27409	0.00575671	0.452532	0.00710573	0.342787	0.00601106	0.255056	0.00541672	0.51386	0.00538594	0.748631	0.00624246	0.745315	0.00574825	0.626442	0.00516742	0.721734			0.00989709	-0.191957	0.011863	1.27409	0.00726774	0.978824	0.00742178	0.582931	0.00633937	0.548556	0.00622943
	0.0100096	-0.191957	0.0429727	3.44234	0.0273472	3.37995	0.0407409	5.46992	0.0395512	5.53114	0.00522648	0.721734	0.0388364	7.46774			0.0100096	-0.191957	0.0119978	1.27409	0.00585484	-0.251407	0.00722755	0.342787	0.00607976	0.765167	0.00547827	0.51386	0.00547827	0.748631	0.0063134	0.745315	0.00581357	1.54962	0.00522648	0.721734			0.0100096	-0.191957	0.0119978	1.27409	0.00739233	0.978824	0.00750611	0.582931	0.00641141	0.548556	0.00633561
	0.0101783	1.10375	0.0436567	3.44234	0.0278472	3.37995	0.0413507	5.67669	0.0401807	5.7326	0.00534459	0.721734	0.0394182	7.46774			0.0101783	1.10375	0.0122675	1.27409	0.00595297	-0.251407	0.00734936	0.342787	0.00621715	0.765167	0.0055706	0	0.0055706	0.748631	0.00645527	1.24219	0.00591155	1.08803	0.00534459	0.721734			0.0101783	1.10375	0.0122675	1.27409	0.00751692	0.451765	0.00767479	1.093	0.00655549	0.548556	0.00644179
	0.010347	1.10375	0.0443407	3.75789	0.0282319	3.37995	0.0419986	5.67669	0.0408103	5.93407	0.00540365	0.721734	0.0400364	7.69355			0.010347	1.10375	0.0124023	0.382226	0.00601838	-0.251407	0.00747117	0.942665	0.00628585	0.765167	0.00566293	0	0.00566293	0.748631	0.00652621	1.24219	0.00600954	1.08803	0.00540365	0.721734			0.010347	1.10375	0.0124023	0.382226	0.00764151	0.451765	0.00775913	1.093	0.00662753	0.0685695	0.00654798
	0.0105157	1.10375	0.0449845	3.75789	0.0286165	3.37995	0.0426464	5.88346	0.0414028	5.93407	0.00549223	1.20289	0.0406545	7.69355			0.0105157	1.10375	0.0126045	0.382226	0.00611651	-0.251407	0.00755238	0.942665	0.00635455	0.765167	0.00575526	0.51386	0.00572449	1.21207	0.00659715	1.24219	0.00607486	1.08803	0.00549223	1.20289			0.0105157	1.10375	0.0126045	0.382226	0.00772457	0.451765	0.00788564	1.60306	0.00673558	0.0685695	0.00661877
	0.0106844	1.10375	0.0456685	3.75789	0.0291165	3.37995	0.0432562	6.09023	0.0420324	5.93407	0.00558082	1.68405	0.0412364	7.91935			0.0106844	1.10375	0.0128067	0.382226	0.00621463	1.15647	0.0077148	0.942665	0.00649194	0.765167	0.00584759	1.02772	0.00584759	1.21207	0.00673902	1.24219	0.0062055	0.626442	0.00558082	1.68405			0.0106844	1.10375	0.0128067	0.382226	0.00784916	0.451765	0.00801215	1.093	0.00684364	0.0685695	0.00672495
	0.0107968	0.479893	0.0463526	4.04475	0.0295011	3.63636	0.0439041	5.88346	0.0426619	6.11722	0.0056694	1.20289	0.0418545	7.69355			0.0107968	0.479893	0.0130089	0.382226	0.00631276	0.452532	0.007796	0.942665	0.00656064	0.255056	0.00590915	1.02772	0.00590915	1.21207	0.00680996	1.24219	0.00627082	0.626442	0.0056694	1.20289			0.0107968	0.479893	0.0130089	0.382226	0.00797375	0.978824	0.00813865	1.093	0.00691568	0.0685695	0.00683113
	0.0109655	-0.191957	0.0469963	3.75789	0.0298858	3.63636	0.044552	6.09023	0.0432545	6.11722	0.00572846	1.20289	0.0424727	7.91935			0.0109655	-0.191957	0.0131437	1.27409	0.00637818	0.452532	0.00787721	0.342787	0.00666369	0.255056	0.00600148	1.02772	0.00600148	1.71116	0.00691636	0.745315	0.0063688	0.626442	0.00572846	1.20289			0.0109655	-0.191957	0.0131437	1.27409	0.00805681	0.978824	0.00822299	0.582931	0.00702374	0.548556	0.00690192
	0.0111342	0.479893	0.0476804	3.75789	0.0304242	3.63636	0.0451618	6.09023	0.043884	6.11722	0.00584657	1.20289	0.0430545	8.14516			0.0111342	0.479893	0.0133459	1.27409	0.0064763	0.452532	0.00803963	0.342787	0.00676674	0.255056	0.00609381	1.02772	0.00609381	1.21207	0.00702277	0.745315	0.00646678	0.626442	0.00584657	1.20289			0.0111342	0.479893	0.0133459	1.27409	0.00822293	0.978824	0.00839167	0.582931	0.00713179	1.02854	0.0070435
	0.0113029	0.479893	0.0483644	4.04475	0.0308089	3.89277	0.0458097	6.09023	0.0445136	6.52015	0.00590563	0.721734	0.0436727	8.14516			0.0113029	0.479893	0.0135481	1.27409	0.00657443	-0.251407	0.00812084	0.342787	0.00686978	0.765167	0.00618614	0.51386	0.00615536	1.21207	0.00712918	0.745315	0.00656477	0.626442	0.00590563	0.721734			0.0113029	0.479893	0.0135481	1.27409	0.00830599	0.978824	0.00847601	0.582931	0.00723985	1.02854	0.00711429
	0.0114154	0.479893	0.0490082	4.04475	0.0311935	3.89277	0.0464576	6.48496	0.0451061	6.31868	0.00596468	1.20289	0.0442909	8.35484			0.0114154	0.479893	0.0136829	2.16595	0.00667255	-0.251407	0.00824265	0.342787	0.00693848	0.765167	0.00624769	0.51386	0.00624769	1.21207	0.00720011	0.745315	0.00663009	1.08803	0.00596468	1.20289			0.0114154	0.479893	0.0136829	2.16595	0.00843058	0.978824	0.00856034	0.582931	0.00731189	0.548556	0.00722047
	0.0115841	0.479893	0.0496922	3.75789	0.0316935	3.89277	0.0470673	6.48496	0.0457357	6.52015	0.0060828	1.20289	0.0448727	8.58065			0.0115841	0.479893	0.0139525	2.16595	0.00677068	-0.251407	0.00836446	0.342787	0.00707588	0.765167	0.00634002	0.51386	0.00634002	1.21207	0.00734199	1.24219	0.00672807	1.54962	0.0060828	1.20289			0.0115841	0.479893	0.0139525	2.16595	0.00855517	0.451765	0.00872902	1.093	0.00745597	1.02854	0.00732666
	0.0117528	0.479893	0.0503762	4.3603	0.0320782	3.63636	0.0477152	6.2782	0.0463652	6.72161	0.00614185	0.721734	0.0454909	8.35484			0.0117528	0.479893	0.0140874	1.27409	0.0068361	-0.251407	0.00848628	0.942665	0.00714458	1.23884	0.00643235	0.51386	0.00643235	1.71116	0.00741292	1.24219	0.00682605	1.08803	0.00614185	0.721734			0.0117528	0.479893	0.0140874	1.27409	0.00867976	0.451765	0.00881336	1.093	0.007528	0.548556	0.00743284
	0.0119215	1.10375	0.05102	4.04475	0.0324628	3.89277	0.0483631	6.69173	0.0469577	6.52015	0.00623044	1.20289	0.0461091	8.58065			0.0119215	1.10375	0.0142896	2.16595	0.00693422	0.452532	0.00856748	0.942665	0.00721327	1.23884	0.00652468	0.51386	0.00649391	1.71116	0.00748386	1.24219	0.00689137	1.08803	0.00623044	1.20289			0.0119215	1.10375	0.0142896	2.16595	0.00876282	0.978824	0.00893987	1.093	0.00763606	0.548556	0.00750363
	0.0120902	1.10375	0.051704	4.04475	0.0329628	3.89277	0.0489729	6.69173	0.0475873	6.72161	0.00631902	1.68405	0.0466909	8.80645			0.0120902	1.10375	0.0144918	1.27409	0.00703235	0.452532	0.0087299	0.942665	0.00735067	1.23884	0.00661701	1.02772	0.00661701	1.71116	0.00762574	1.24219	0.00702201	0.626442	0.00631902	1.68405			0.0120902	1.10375	0.0144918	1.27409	0.00888741	0.978824	0.00906637	1.60306	0.00774412	0.0685695	0.00760981
	0.0122027	1.10375	0.052388	4.3603	0.0333474	4.17249	0.0496208	6.69173	0.0482169	6.92308	0.00640761	1.20289	0.0473091	8.80645			0.0122027	1.10375	0.014694	1.27409	0.00713047	0.452532	0.00881111	0.942665	0.00741937	0.255056	0.00667857	1.54158	0.00667857	1.71116	0.00769667	1.24219	0.00708733	1.08803	0.00640761	1.20289			0.0122027	1.10375	0.014694	1.27409	0.009012	0.978824	0.00919288	1.093	0.00781616	0.548556	0.00771599
	0.0123714	0.479893	0.0530318	4.04475	0.0337705	4.17249	0.0502687	6.8985	0.0488094	6.92308	0.00646666	1.68405	0.0479273	8.80645			0.0123714	0.479893	0.0148288	1.27409	0.00719589	0.452532	0.00889232	0.942665	0.00752241	0.255056	0.0067709	1.02772	0.0067709	1.71116	0.00780308	0.745315	0.00718532	0.626442	0.00646666	1.68405			0.0123714	0.479893	0.0148288	1.27409	0.00909506	0.978824	0.00927722	0.582931	0.00792422	0.548556	0.00778678
	0.0125401	0.479893	0.0537158	4.04475	0.0342705	4.17249	0.0508785	6.8985	0.049439	6.92308	0.00658478	1.20289	0.0485091	9.03226			0.0125401	0.479893	0.015031	2.16595	0.00729402	0.452532	0.00905473	0.342787	0.00762546	0.765167	0.00686323	1.02772	0.00686323	1.71116	0.00790948	1.24219	0.0072833	0.626442	0.00658478	1.20289			0.0125401	0.479893	0.015031	2.16595	0.00926118	1.46824	0.0094459	1.093	0.00803227	0.548556	0.00792836
	0.0127088	0.479893	0.0543999	4.3603	0.0346552	4.17249	0.0515264	6.8985	0.0500685	7.12454	0.00664383	0.721734	0.0491273	8.80645			0.0127088	0.479893	0.0152332	2.16595	0.00739214	0.452532	0.00913594	0.342787	0.00772851	0.765167	0.00695556	0.51386	0.00692478	1.71116	0.00801589	1.24219	0.00738128	1.08803	0.00664383	0.721734			0.0127088	0.479893	0.0152332	2.16595	0.00934424	1.46824	0.00953023	0.582931	0.00814033	1.02854	0.00799915
	0.0128212	0.479893	0.0550437	4.3603	0.0350398	4.4289	0.0521742	7.10526	0.050661	6.92308	0.00670289	1.20289	0.0497455	9.03226			0.0128212	0.479893	0.015368	2.16595	0.00749027	-0.251407	0.00925775	0.342787	0.0077972	0.765167	0.00701711	0.51386	0.00701711	1.21207	0.00808683	0.745315	0.0074466	1.08803	0.00670289	1.20289			0.0128212	0.479893	0.015368	2.16595	0.00946883	1.46824	0.00961457	1.093	0.00821237	0.548556	0.00810533
	0.0129899	1.10375	0.0557277	4.3603	0.0355398	4.17249	0.052784	7.29323	0.0512906	7.12454	0.006821	0.721734	0.0503273	9.48387			0.0129899	1.10375	0.0156376	3.05781	0.0075884	-0.251407	0.00937957	0.342787	0.0079346	0.765167	0.00710944	1.02772	0.00710944	1.21207	0.0082287	1.24219	0.00754458	1.54962	0.006821	0.721734			0.0129899	1.10375	0.0156376	3.05781	0.00959342	0.451765	0.00978325	1.093	0.00835645	1.02854	0.00821152
	0.0131586	1.10375	0.0564117	4.70453	0.0359245	4.17249	0.0534319	7.10526	0.0519202	7.32601	0.00688006	1.20289	0.0509455	9.25806			0.0131586	1.10375	0.0157724	3.05781	0.00765381	-0.251407	0.00950138	0.942665	0.0080033	1.23884	0.00720177	0.51386	0.00720177	1.71116	0.00829964	1.24219	0.00764256	1.54962	0.00688006	1.20289			0.0131586	1.10375	0.0157724	3.05781	0.00971801	0.451765	0.00986759	1.093	0.00842848	0.548556	0.0083177
	0.0133273	1.10375	0.0570555	4.70453	0.0363091	4.17249	0.0540798	7.29323	0.0525127	7.32601	0.00696864	1.68405	0.0515636	9.48387			0.0133273	1.10375	0.0159747	2.16595	0.00775194	0.452532	0.00958259	0.942665	0.008072	0.765167	0.0072941	0.51386	0.00726333	1.21207	0.00840604	1.24219	0.00770788	1.54962	0.00696864	1.68405			0.0133273	1.10375	0.0159747	2.16595	0.00980107	0.451765	0.0099941	1.093	0.00853654	0.548556	0.00838849
	0.013496	1.10375	0.0577395	4.3603	0.0368476	4.17249	0.0546896	7.29323	0.0531422	7.32601	0.00705723	1.68405	0.0521455	9.69355			0.013496	1.10375	0.0161769	2.16595	0.00785006	0.452532	0.00974501	0.942665	0.00820939	1.23884	0.00738643	1.02772	0.00738643	2.21024	0.00851245	1.24219	0.00783853	0.626442	0.00705723	1.68405			0.013496	1.10375	0.0161769	2.16595	0.00992566	0.451765	0.0101206	1.093	0.0086446	0.0685695	0.00849467
	0.0136085	1.10375	0.0584235	4.70453	0.0371937	4.4289	0.0553375	7.29323	0.0537718	7.52747	0.00714581	1.20289	0.0527636	9.48387			0.0136085	1.10375	0.0163791	1.27409	0.00794819	0.452532	0.00982621	0.942665	0.00827809	0.255056	0.00744799	1.02772	0.00744799	1.71116	0.00858339	1.24219	0.00790385	1.08803	0.00714581	1.20289			0.0136085	1.10375	0.0163791	1.27409	0.0100503	0.978824	0.0102471	1.60306	0.00871664	0.548556	0.00860086
	0.0137772	0.479893	0.0590673	5.02008	0.0376168	4.68531	0.0559854	7.5	0.0543643	7.32601	0.00720487	1.68405	0.0533818	9.69355			0.0137772	0.479893	0.0165139	1.27409	0.00801361	0.452532	0.00990742	1.54254	0.00838114	0.765167	0.00754032	1.02772	0.00754032	1.71116	0.00868979	0.745315	0.00800183	1.08803	0.00720487	1.68405			0.0137772	0.479893	0.0165139	1.27409	0.0101333	0.978824	0.0103315	0.582931	0.0088247	0.548556	0.00867165
	0.0139459	0.479893	0.0597513	4.70453	0.0381169	4.68531	0.0565951	7.70677	0.0549939	7.52747	0.00732298	1.68405	0.0539636	10.1452			0.0139459	0.479893	0.0167161	3.05781	0.00811173	0.452532	0.0100698	0.342787	0.00848418	0.255056	0.00763265	1.02772	0.00763265	1.71116	0.0087962	1.24219	0.00809981	0.626442	0.00732298	1.68405			0.0139459	0.479893	0.0167161	3.05781	0.0102994	1.46824	0.0105001	1.093	0.00893275	0.548556	0.00881322
	0.0141146	0.479893	0.0604354	5.02008	0.0385015	4.68531	0.057243	7.5	0.0556234	7.72894	0.00738204	1.20289	0.0545818	9.91935			0.0141146	0.479893	0.0169183	2.16595	0.00820986	0.452532	0.010151	0.342787	0.00858723	0.765167	0.00772498	0.51386	0.0076942	1.71116	0.0089026	0.745315	0.00819779	1.08803	0.00738204	1.20289			0.0141146	0.479893	0.0169183	2.16595	0.0103825	1.46824	0.0105845	1.093	0.00904081	0.548556	0.00888401
	0.0142271	0.479893	0.0610791	5.02008	0.0388861	4.68531	0.0578909	7.70677	0.056216	7.72894	0.00744109	1.20289	0.0552	10.1452			0.0142271	0.479893	0.0170531	2.16595	0.00830798	-0.251407	0.0102729	0.342787	0.00865593	0.255056	0.00778653	0.51386	0.00778653	0.748631	0.00897354	0.745315	0.00826311	1.08803	0.00744109	1.20289			0.0142271	0.479893	0.0170531	2.16595	0.0105071	0.978824	0.0106688	1.093	0.00911285	0.548556	0.0089902
	0.0143958	1.10375	0.0617632	4.70453	0.0393861	4.68531	0.0585007	7.70677	0.0568455	7.72894	0.0075592	1.20289	0.0557818	10.371			0.0143958	1.10375	0.0173227	3.05781	0.00840611	-0.251407	0.0103947	0.342787	0.00879332	0.765167	0.00787886	1.02772	0.00787886	1.21207	0.00911541	1.73907	0.0083611	1.08803	0.0075592	1.20289			0.0143958	1.10375	0.0173227	3.05781	0.0106317	0.978824	0.0108375	1.093	0.00925692	1.02854	0.00909638
	0.0145645	1.10375	0.0624472	5.02008	0.0397708	4.68531	0.0591486	7.70677	0.0574751	7.9304	0.00761826	0.721734	0.0564	10.1452			0.0145645	1.10375	0.0174575	2.16595	0.00847153	-0.251407	0.0105165	0.942665	0.00886202	1.23884	0.00797119	0.51386	0.00797119	1.21207	0.00918635	1.73907	0.00845908	1.08803	0.00761826	0.721734			0.0145645	1.10375	0.0174575	2.16595	0.0107563	0.451765	0.0109218	1.60306	0.00932896	0.548556	0.00920256
	0.0147332	1.10375	0.063091	5.33563	0.0401554	4.68531	0.0597965	7.89474	0.0580676	7.9304	0.00770685	1.68405	0.0570182	10.371			0.0147332	1.10375	0.0176597	1.27409	0.00856965	-0.251407	0.0105977	0.942665	0.00893072	1.23884	0.00806352	0.51386	0.00803275	1.21207	0.00929276	1.24219	0.0085244	1.54962	0.00770685	1.68405			0.0147332	1.10375	0.0176597	1.27409	0.0108393	0.978824	0.0110483	1.60306	0.00943702	0.0685695	0.00927335
	0.0149019	1.10375	0.063775	4.70453	0.0406939	4.68531	0.0604063	7.89474	0.0586972	7.72894	0.00779543	1.68405	0.0576	10.8226			0.0149019	1.10375	0.017862	2.16595	0.00866778	0.452532	0.0107601	0.942665	0.00906811	1.23884	0.00815585	1.54158	0.00815585	1.71116	0.00939916	1.73907	0.00865504	1.08803	0.00779543	1.68405			0.0149019	1.10375	0.017862	2.16595	0.0109639	0.978824	0.0111748	1.093	0.00954508	0.548556	0.00937953
	0.0150143	1.10375	0.064459	5.02008	0.04104	4.91841	0.0610542	7.89474	0.0593267	8.13187	0.00788401	1.68405	0.0582182	10.5968			0.0150143	1.10375	0.0180642	1.27409	0.0087659	0.452532	0.0108413	0.942665	0.00913681	0.255056	0.00821741	1.02772	0.00821741	1.71116	0.0094701	1.73907	0.00872036	1.08803	0.00788401	1.68405			0.0150143	1.10375	0.0180642	1.27409	0.0110885	1.46824	0.0113013	1.60306	0.00961712	0.548556	0.00948572
	0.015183	0.479893	0.0651028	5.33563	0.0414631	5.17483	0.061702	8.1015	0.0599193	8.13187	0.00794307	1.68405	0.0588364	10.5968			0.015183	0.479893	0.018199	1.27409	0.00883132	0.452532	0.0109225	0.942665	0.00923986	0.765167	0.00830974	1.02772	0.00830974	1.21207	0.00957651	1.24219	0.00881834	1.08803	0.00794307	1.68405			0.015183	0.479893	0.018199	1.27409	0.0111716	1.46824	0.0113857	1.093	0.00972517	0.548556	0.00955651
	0.0153517	0.479893	0.0657868	5.02008	0.0419632	5.17483	0.0623118	8.30827	0.0605488	8.13187	0.00806118	1.68405	0.0594182	11.0323			0.0153517	0.479893	0.0184012	2.16595	0.00892945	1.15647	0.0110849	0.342787	0.00934291	0.765167	0.00840207	1.02772	0.00840207	1.71116	0.00968291	1.24219	0.00891632	1.08803	0.00806118	1.68405			0.0153517	0.479893	0.0184012	2.16595	0.0113377	1.46824	0.0115544	1.093	0.00983323	1.02854	0.00969809
	0.0155204	0.479893	0.0664708	5.33563	0.0423478	5.17483	0.0629597	8.1015	0.0611784	8.33333	0.00812024	1.68405	0.0600364	11.0323			0.0155204	0.479893	0.0186034	2.16595	0.00902757	0.452532	0.0111662	0.342787	0.00944595	0.765167	0.0084944	1.02772	0.00846362	1.21207	0.00978932	1.24219	0.00901431	1.08803	0.00812024	1.68405			0.0155204	0.479893	0.0186034	2.16595	0.0114207	0.978824	0.0116387	1.093	0.00994129	1.02854	0.00976887
	0.0156329	0.479893	0.0671146	5.33563	0.0427324	5.17483	0.0636076	8.30827	0.0617709	8.33333	0.00817929	1.20289	0.0606545	11.0323			0.0156329	0.479893	0.0187382	1.27409	0.0091257	0.452532	0.011288	0.342787	0.00951465	0.255056	0.00855595	0.51386	0.00855595	0.748631	0.00986025	0.745315	0.00907963	1.54962	0.00817929	1.20289			0.0156329	0.479893	0.0187382	1.27409	0.0115453	1.46824	0.011723	1.093	0.0100133	1.02854	0.00987506
	0.0158016	1.10375	0.0677987	5.02008	0.0432324	4.91841	0.0642174	8.51504	0.0624005	8.33333	0.00829741	1.20289	0.0612364	11.2581			0.0158016	1.10375	0.0190078	2.16595	0.00922382	-0.251407	0.0114098	0.342787	0.00965204	0.765167	0.00864828	1.02772	0.00864828	1.21207	0.0100021	1.73907	0.00917761	1.54962	0.00829741	1.20289			0.0158016	1.10375	0.0190078	2.16595	0.0116699	0.978824	0.0118917	1.60306	0.0101574	1.02854	0.00998124
	0.0159703	1.10375	0.0684827	5.33563	0.0436171	4.91841	0.0648653	8.30827	0.06303	8.5348	0.00835646	1.20289	0.0618545	11.2581			0.0159703	1.10375	0.0191426	2.16595	0.00928924	0.452532	0.0115316	0.942665	0.00972074	1.23884	0.00874061	1.02772	0.00874061	1.21207	0.0100731	1.73907	0.00927559	1.54962	0.00835646	1.20289			0.0159703	1.10375	0.0191426	2.16595	0.0117945	0.978824	0.011976	1.60306	0.0102294	0.548556	0.0100874
	0.016139	1.10375	0.0691265	5.33563	0.0440017	4.91841	0.0655132	8.51504	0.0636226	8.71795	0.00844505	1.68405	0.0624727	11.2581			0.016139	1.10375	0.0193448	1.27409	0.00938737	-0.251407	0.0116128	1.54254	0.00978944	1.23884	0.00883294	1.02772	0.00880217	1.21207	0.0101795	1.73907	0.00934091	1.54962	0.00844505	1.68405			0.016139	1.10375	0.0193448	1.27409	0.0118776	0.978824	0.0121026	1.60306	0.0103375	0.548556	0.0101582
	0.0163077	1.10375	0.0698105	5.02008	0.0445402	5.43124	0.0661229	8.7218	0.0642521	8.5348	0.00853363	2.1652	0.0630545	11.7097			0.0163077	1.10375	0.019547	1.27409	0.00948549	0.452532	0.0117752	0.942665	0.00992684	1.23884	0.00892527	1.54158	0.00892527	1.71116	0.0102859	1.73907	0.00947155	1.54962	0.00853363	2.1652			0.0163077	1.10375	0.019547	1.27409	0.0120022	0.978824	0.0122291	1.60306	0.0104456	0.548556	0.0102644
	0.0164202	1.10375	0.0704945	5.65118	0.0449248	5.17483	0.0667708	8.51504	0.0648817	8.71795	0.00862222	1.68405	0.0636727	11.4839			0.0164202	1.10375	0.0197493	1.27409	0.00958362	0.452532	0.0118564	1.54254	0.00999553	0.765167	0.00898683	1.54158	0.00898683	1.71116	0.0103568	1.73907	0.00953687	0.626442	0.00862222	1.68405			0.0164202	1.10375	0.0197493	1.27409	0.0121267	1.46824	0.0123556	1.60306	0.0105176	0.548556	0.0103706
	0.0165889	0.479893	0.0711383	5.65118	0.0453094	5.17483	0.0674187	8.51504	0.0654742	8.71795	0.00868127	1.68405	0.0642909	11.4839			0.0165889	0.479893	0.0198841	1.27409	0.00964904	0.452532	0.0119376	1.54254	0.0100986	0.765167	0.00907916	1.54158	0.00907916	1.71116	0.0104632	1.24219	0.00963485	1.08803	0.00868127	1.68405			0.0165889	0.479893	0.0198841	1.27409	0.0122098	1.46824	0.0124399	1.093	0.0106257	0.548556	0.0104414
	0.0167576	0.479893	0.0718223	5.33563	0.0458095	5.68765	0.0680285	8.90977	0.0661038	8.71795	0.00879939	1.68405	0.0648727	11.7097			0.0167576	0.479893	0.0200863	2.16595	0.00974716	1.15647	0.0121	0.342787	0.0102016	0.765167	0.00917149	1.54158	0.00917149	1.71116	0.0105696	1.24219	0.00973284	1.08803	0.00879939	1.68405			0.0167576	0.479893	0.0200863	2.16595	0.0123759	1.46824	0.0126086	1.093	0.0107337	1.02854	0.0105829
	0.0169263	0.479893	0.0725063	5.65118	0.0461941	5.43124	0.0686764	8.7218	0.0667333	8.91941	0.00885844	1.68405	0.0654909	11.7097			0.0169263	0.479893	0.0202885	2.16595	0.00984529	0.452532	0.0121813	0.942665	0.0103047	0.765167	0.00926382	1.02772	0.00923304	1.21207	0.010676	1.24219	0.00983082	1.08803	0.00885844	1.68405			0.0169263	0.479893	0.0202885	2.16595	0.012459	1.46824	0.0126929	1.093	0.0108418	1.02854	0.0106537
	0.0170387	0.479893	0.0731501	5.65118	0.0465787	5.43124	0.0693243	8.90977	0.0673259	9.12088	0.0089175	1.20289	0.0661091	11.7097			0.0170387	0.479893	0.0204233	2.16595	0.00994341	0.452532	0.0123031	0.342787	0.0103734	0.765167	0.00932537	1.02772	0.00932537	1.21207	0.010747	1.24219	0.00989614	1.54962	0.0089175	1.20289			0.0170387	0.479893	0.0204233	2.16595	0.0125836	1.46824	0.0127773	1.093	0.0109138	1.02854	0.0107599
	0.0172637	1.10375	0.0738341	5.65118	0.0470787	5.43124	0.0699341	8.90977	0.0679554	8.91941	0.00903561	1.68405	0.0666909	11.9355			0.0172637	1.10375	0.0206929	2.16595	0.0100415	0.452532	0.0124249	0.342787	0.0105108	1.23884	0.00944848	1.02772	0.0094177	0.748631	0.0108888	1.73907	0.00999412	1.54962	0.00903561	1.68405			0.0172637	1.10375	0.0206929	2.16595	0.0127082	0.978824	0.0129459	1.093	0.0110579	1.02854	0.0108661
	0.0173761	1.10375	0.0745182	5.65118	0.0474634	5.43124	0.070582	8.90977	0.068585	9.12088	0.00909467	1.68405	0.0673091	11.9355			0.0173761	1.10375	0.0208277	2.16595	0.010107	-0.251407	0.0125467	0.942665	0.0105795	1.23884	0.00951003	1.02772	0.00951003	1.21207	0.0109598	1.73907	0.0100921	2.01121	0.00909467	1.68405			0.0173761	1.10375	0.0208277	2.16595	0.0128328	0.978824	0.0130303	1.60306	0.0111299	1.02854	0.0109723
	0.0175448	1.10375	0.075162	5.93804	0.047848	5.43124	0.0712298	9.11654	0.0691775	9.12088	0.00918325	1.68405	0.0679273	12.1613			0.0175448	1.10375	0.0210299	1.27409	0.0102051	-0.251407	0.0126279	0.942665	0.0106482	1.74895	0.00960236	1.02772	0.00957159	1.71116	0.0110662	1.73907	0.0101574	1.54962	0.00918325	1.68405			0.0175448	1.10375	0.0210299	1.27409	0.0129158	1.46824	0.0131568	1.60306	0.011238	0.548556	0.0110431
	0.0177135	1.10375	0.075846	5.65118	0.0483865	5.43124	0.0718396	9.32331	0.0698071	9.12088	0.00927184	1.68405	0.0685091	12.1613			0.0177135	1.10375	0.0212321	1.27409	0.0103032	0.452532	0.0127903	1.54254	0.0107856	1.23884	0.00969469	2.05544	0.00969469	1.71116	0.0111726	1.73907	0.0102881	1.54962	0.00927184	1.68405			0.0177135	1.10375	0.0212321	1.27409	0.0130404	0.978824	0.0132833	1.60306	0.011346	0.548556	0.0111493
	0.017826	1.10375	0.07653	5.93804	0.0487711	5.43124	0.0724875	9.11654	0.0704366	9.34066	0.00936042	1.68405	0.0691273	12.1613			0.017826	1.10375	0.0214343	1.27409	0.0104013	1.15647	0.0128715	1.54254	0.0108543	0.255056	0.00975625	1.54158	0.00975625	2.21024	0.0112435	1.73907	0.0103534	1.08803	0.00936042	1.68405			0.017826	1.10375	0.0214343	1.27409	0.013165	1.46824	0.0134098	1.60306	0.0114181	0.548556	0.0112554
	0.0179947	0.479893	0.0771738	5.93804	0.0491557	5.68765	0.0731354	9.32331	0.0710291	9.34066	0.00941948	2.1652	0.0697455	12.371			0.0179947	0.479893	0.0215692	2.16595	0.0104668	0.452532	0.0129527	1.54254	0.0109573	0.765167	0.00984858	1.54158	0.00984858	2.70933	0.0113499	1.73907	0.0104514	1.08803	0.00941948	2.1652			0.0179947	0.479893	0.0215692	2.16595	0.0132481	1.46824	0.0134941	1.093	0.0115261	0.548556	0.0113262
	0.0181634	0.479893	0.0778578	5.65118	0.0496558	5.94406	0.0737452	9.53008	0.0716587	9.34066	0.00953759	2.1652	0.0703273	12.5968			0.0181634	0.479893	0.0217714	2.16595	0.0105649	1.15647	0.0131152	0.342787	0.0110604	0.765167	0.00994091	1.54158	0.00994091	2.21024	0.0114563	1.24219	0.0105494	1.08803	0.00953759	2.1652			0.0181634	0.479893	0.0217714	2.16595	0.0134142	1.46824	0.0136628	1.093	0.0116342	1.02854	0.0114678
	0.0183321	0.479893	0.0785418	5.93804	0.0500404	5.94406	0.0743931	9.32331	0.0722883	9.54212	0.00959665	1.68405	0.0709455	12.5968			0.0183321	0.479893	0.0219736	2.16595	0.010663	0.452532	0.0131964	0.942665	0.0111634	0.765167	0.0100332	0.51386	0.0100025	2.21024	0.0115627	1.24219	0.0106473	1.08803	0.00959665	1.68405			0.0183321	0.479893	0.0219736	2.16595	0.0134972	1.46824	0.0137472	1.093	0.0117422	1.02854	0.0115386
	0.0184446	0.479893	0.0791856	5.93804	0.050425	5.94406	0.075041	9.53008	0.0728808	9.54212	0.0096557	1.68405	0.0715636	12.5968			0.0184446	0.479893	0.0221084	2.16595	0.0107611	0.452532	0.0133182	1.54254	0.0112321	0.765167	0.0100948	1.02772	0.0100948	2.21024	0.0116337	1.73907	0.0107127	1.54962	0.0096557	1.68405			0.0184446	0.479893	0.0221084	2.16595	0.0136218	1.46824	0.0138315	1.093	0.0118143	1.02854	0.0116448
	0.0186695	1.7756	0.0798696	5.93804	0.050925	5.68765	0.0756507	9.73684	0.0735104	9.54212	0.00977381	1.20289	0.0721455	12.8226			0.0186695	1.7756	0.022378	2.16595	0.0108593	0.452532	0.01344	0.942665	0.0113695	0.765167	0.0102179	0.51386	0.0101871	1.21207	0.0117756	1.24219	0.0108106	2.01121	0.00977381	1.20289			0.0186695	1.7756	0.022378	2.16595	0.0137464	0.978824	0.0140002	1.60306	0.0119584	1.02854	0.011751
	0.018782	1.7756	0.0805537	6.25359	0.0513481	5.68765	0.0762986	9.53008	0.0741399	9.74359	0.00983287	1.68405	0.0727636	12.8226			0.018782	1.7756	0.0225128	3.05781	0.0109247	0.452532	0.0135618	1.54254	0.0114382	1.23884	0.0102795	1.02772	0.0102795	1.71116	0.0118465	1.73907	0.0109086	2.01121	0.00983287	1.68405			0.018782	1.7756	0.0225128	3.05781	0.013871	0.978824	0.0140845	1.60306	0.0120304	1.02854	0.0118571
	0.0189507	1.10375	0.0811974	6.25359	0.0516943	5.94406	0.0769465	9.73684	0.0747695	9.74359	0.00992145	1.68405	0.0733818	12.8226			0.0189507	1.10375	0.022715	2.16595	0.0110228	-0.251407	0.013643	1.54254	0.0115069	1.23884	0.0103718	1.02772	0.010341	1.71116	0.0119529	1.73907	0.0109739	2.01121	0.00992145	1.68405			0.0189507	1.10375	0.022715	2.16595	0.0139541	0.978824	0.014211	1.60306	0.0121385	0.548556	0.0119279
	0.0191194	1.10375	0.0818815	5.93804	0.0522328	5.94406	0.0775563	9.94361	0.075362	9.74359	0.01001	2.1652	0.0739636	13.0484			0.0191194	1.10375	0.0229172	2.16595	0.0111209	0.452532	0.0138054	0.942665	0.0116443	1.23884	0.0104641	1.54158	0.0104641	2.70933	0.0120593	1.73907	0.0111046	2.01121	0.01001	2.1652			0.0191194	1.10375	0.0229172	2.16595	0.0140787	0.978824	0.0143375	2.11313	0.0122465	0.548556	0.0120341
	0.0192319	1.10375	0.0825655	6.25359	0.0526174	5.94406	0.0782042	9.73684	0.0759916	9.92674	0.0100986	2.1652	0.0745818	13.2742			0.0192319	1.10375	0.0231194	2.16595	0.011219	1.15647	0.0138866	0.942665	0.011713	0.255056	0.0105257	1.54158	0.0105257	2.70933	0.0121302	1.73907	0.0111699	1.08803	0.0100986	2.1652			0.0192319	1.10375	0.0231194	2.16595	0.0142032	0.978824	0.014464	1.60306	0.0123186	0.548556	0.0121403
	0.0194006	1.10375	0.0832093	6.25359	0.053002	6.20047	0.0788521	9.94361	0.0766211	9.92674	0.0101577	2.1652	0.0752	13.0484			0.0194006	1.10375	0.0232542	2.16595	0.0112845	0.452532	0.0139678	1.54254	0.011816	0.765167	0.010618	1.54158	0.010618	2.21024	0.0122366	1.73907	0.0112679	1.54962	0.0101577	2.1652			0.0194006	1.10375	0.0232542	2.16595	0.0142863	1.46824	0.0145484	1.093	0.0124266	0.548556	0.0122111
	0.0195693	1.10375	0.0838933	5.93804	0.0535021	6.20047	0.0794619	10.1316	0.0772136	9.74359	0.0102758	2.1652	0.0757818	13.2742			0.0195693	1.10375	0.0234565	3.05781	0.0113826	1.15647	0.0141303	0.942665	0.0119191	1.23884	0.0107103	1.54158	0.0107103	2.21024	0.0123431	1.24219	0.0113659	1.54962	0.0102758	2.1652			0.0195693	1.10375	0.0234565	3.05781	0.0144524	1.46824	0.014717	1.093	0.0125347	1.50853	0.0123527
	0.019738	0.479893	0.0845773	6.25359	0.0538867	6.20047	0.0801098	9.94361	0.0778432	10.3297	0.0103348	1.68405	0.0764	13.5			0.019738	0.479893	0.0236587	3.05781	0.0114807	1.15647	0.0142115	0.942665	0.0120221	1.23884	0.0108027	1.02772	0.0107719	2.70933	0.0124495	1.24219	0.0114638	1.54962	0.0103348	1.68405			0.019738	0.479893	0.0236587	3.05781	0.0145355	1.46824	0.0148014	1.093	0.0126427	1.02854	0.0124235
	0.0198504	0.479893	0.0852211	6.56913	0.0542713	6.20047	0.0807577	9.94361	0.0784728	10.1282	0.0103939	1.68405	0.0770182	13.2742			0.0198504	0.479893	0.0237935	3.05781	0.0115788	0.452532	0.0143333	0.942665	0.0120908	0.765167	0.0108642	1.02772	0.0108642	1.71116	0.0125204	1.24219	0.0115292	1.54962	0.0103939	1.68405			0.0198504	0.479893	0.0237935	3.05781	0.0146601	1.46824	0.0148857	1.093	0.0127148	1.50853	0.0125296
	0.0200754	1.7756	0.0859051	6.25359	0.0547713	6.20047	0.0813674	10.3383	0.0790653	10.1282	0.010512	1.68405	0.0776	13.5			0.0200754	1.7756	0.0240631	3.05781	0.011677	0.452532	0.0144551	0.942665	0.0122282	1.23884	0.0109873	1.02772	0.0109565	1.71116	0.0126623	1.24219	0.0116271	2.01121	0.010512	1.68405			0.0200754	1.7756	0.0240631	3.05781	0.0147847	0.978824	0.0150544	1.60306	0.0128588	1.02854	0.0126358
	0.0201878	1.10375	0.0865891	6.56913	0.0551944	6.20047	0.0820153	10.1316	0.0796948	10.3297	0.0105711	1.68405	0.0782182	13.7258			0.0201878	1.10375	0.0241979	3.05781	0.0117424	0.452532	0.0145769	1.54254	0.0122969	1.23884	0.0110489	1.02772	0.0110489	1.71116	0.0127332	2.20045	0.0117251	1.54962	0.0105711	1.68405			0.0201878	1.10375	0.0241979	3.05781	0.0149093	0.451765	0.0151387	2.11313	0.0129309	1.50853	0.012742
	0.0203565	1.7756	0.0872329	6.56913	0.0555406	6.20047	0.0826632	10.3383	0.0803244	10.5311	0.0106597	1.68405	0.0788364	13.7258			0.0203565	1.7756	0.0244001	2.16595	0.0118405	0.452532	0.0146581	1.54254	0.0123656	1.23884	0.0111412	1.02772	0.0111104	1.71116	0.0128396	1.73907	0.0117904	2.01121	0.0106597	1.68405			0.0203565	1.7756	0.0244001	2.16595	0.0149923	0.978824	0.0152652	1.60306	0.0130389	1.02854	0.0128128
	0.0205252	1.7756	0.087917	6.25359	0.0560791	6.20047	0.083273	10.5451	0.0809169	10.1282	0.0107482	2.64636	0.0794182	13.7258			0.0205252	1.7756	0.0246023	2.16595	0.0119386	0.452532	0.0148205	1.54254	0.012503	1.23884	0.0112335	1.54158	0.0112335	2.70933	0.012946	2.20045	0.0119211	2.01121	0.0107482	2.64636			0.0205252	1.7756	0.0246023	2.16595	0.0151169	0.978824	0.0153918	2.11313	0.013147	0.548556	0.012919
	0.0206377	1.10375	0.088601	6.88468	0.0564637	6.45688	0.0839209	10.3383	0.0815465	10.7326	0.0108368	2.1652	0.0800364	13.9355			0.0206377	1.10375	0.0248045	2.16595	0.0120368	1.15647	0.0149017	1.54254	0.0125717	0.765167	0.0112951	1.54158	0.0112951	2.21024	0.013017	2.20045	0.0119864	1.54962	0.0108368	2.1652			0.0206377	1.10375	0.0248045	2.16595	0.0152415	0.978824	0.0155183	1.60306	0.013219	0.548556	0.0130252
	0.0208064	0.479893	0.0892448	6.56913	0.0568483	6.45688	0.0845688	10.5451	0.0821761	10.7326	0.0108959	2.1652	0.0806545	13.9355			0.0208064	0.479893	0.0249393	2.16595	0.0121022	1.15647	0.0149829	1.54254	0.0126748	1.23884	0.0113874	1.54158	0.0113874	2.21024	0.0131234	2.20045	0.0120844	1.54962	0.0108959	2.1652			0.0208064	0.479893	0.0249393	2.16595	0.0153246	1.46824	0.0156026	1.60306	0.0133271	1.02854	0.013096
	0.0209751	0.479893	0.0899288	6.25359	0.0573484	6.9697	0.0852167	10.7519	0.0827686	10.5311	0.011014	2.1652	0.0812364	14.1613			0.0209751	0.479893	0.0251415	3.05781	0.0122003	1.15647	0.0151454	0.942665	0.0127778	1.23884	0.0114797	1.54158	0.0114797	2.70933	0.0132298	1.24219	0.0121824	2.01121	0.011014	2.1652			0.0209751	0.479893	0.0251415	3.05781	0.0154907	1.46824	0.0157713	1.093	0.0134351	1.50853	0.0132375
	0.0211438	0.479893	0.0906128	6.56913	0.057733	6.71329	0.0858264	10.5451	0.0833981	10.9341	0.0110731	1.68405	0.0818545	14.1613			0.0211438	0.479893	0.0253438	3.05781	0.0122984	1.15647	0.0152266	0.942665	0.0128808	1.23884	0.0115721	1.02772	0.0115413	2.21024	0.0133362	1.24219	0.0122804	1.54962	0.0110731	1.68405			0.0211438	0.479893	0.0253438	3.05781	0.0155737	1.46824	0.0158556	1.093	0.0135432	1.50853	0.0133083
	0.0212563	0.479893	0.0912566	6.88468	0.0581176	6.71329	0.0864743	10.7519	0.0840277	10.9341	0.0111321	1.68405	0.0824727	13.9355			0.0212563	0.479893	0.0254786	3.05781	0.0123966	0.452532	0.0153484	0.942665	0.0129495	0.765167	0.0116336	1.02772	0.0116336	1.21207	0.0134071	1.73907	0.0123457	1.54962	0.0111321	1.68405			0.0212563	0.479893	0.0254786	3.05781	0.0156983	1.99529	0.01594	1.60306	0.0136152	1.50853	0.0134145
	0.0214812	1.10375	0.0919406	6.56913	0.0586176	6.45688	0.0871222	10.9586	0.0846202	10.7326	0.0112502	1.68405	0.0830545	14.3871			0.0214812	1.10375	0.0257482	3.94967	0.0124947	0.452532	0.0154702	0.342787	0.0130869	1.74895	0.0117567	1.02772	0.011726	1.71116	0.013549	1.73907	0.0124437	2.01121	0.0112502	1.68405			0.0214812	1.10375	0.0257482	3.94967	0.0158229	0.978824	0.0161086	1.60306	0.0137593	1.50853	0.0135207
	0.0215937	1.7756	0.0926246	6.56913	0.0590407	6.45688	0.087732	10.7519	0.0852498	11.1355	0.0113093	1.68405	0.0836727	14.3871			0.0215937	1.7756	0.025883	3.05781	0.0125601	0.452532	0.015592	1.54254	0.0131556	1.74895	0.0118183	1.02772	0.0118183	1.21207	0.0136199	2.20045	0.0125416	2.01121	0.0113093	1.68405			0.0215937	1.7756	0.025883	3.05781	0.0159475	1.46824	0.016193	2.11313	0.0138314	1.02854	0.0136269
	0.0217624	1.7756	0.0932684	7.20023	0.0594254	6.45688	0.0883799	10.9586	0.0858793	11.1355	0.0113979	2.1652	0.0842909	14.3871			0.0217624	1.7756	0.0260852	1.27409	0.0126582	-0.251407	0.0156732	1.54254	0.0132243	1.74895	0.0119106	1.02772	0.0118798	1.21207	0.0137263	2.20045	0.012607	2.01121	0.0113979	2.1652			0.0217624	1.7756	0.0260852	1.27409	0.0160306	1.46824	0.0163195	2.11313	0.0139394	0.548556	0.0136977
	0.0219311	1.10375	0.0939524	6.88468	0.0599254	6.71329	0.0890278	11.1654	0.0864719	11.1355	0.0114864	2.1652	0.0848727	14.6129			0.0219311	1.10375	0.0262874	2.16595	0.0127564	0.452532	0.0158356	1.54254	0.0133617	1.74895	0.012003	1.54158	0.012003	1.71116	0.0138327	2.20045	0.0127376	2.01121	0.0114864	2.1652			0.0219311	1.10375	0.0262874	2.16595	0.0161552	0.978824	0.016446	2.11313	0.0140475	1.02854	0.0138038
	0.0220435	1.7756	0.0946365	6.88468	0.06031	6.45688	0.0896376	10.9586	0.0871014	11.1355	0.011575	2.1652	0.0854909	14.8387			0.0220435	1.7756	0.0264896	1.27409	0.0128545	1.15647	0.0159168	1.54254	0.0134304	0.765167	0.0120645	1.54158	0.0120645	1.71116	0.0139037	2.20045	0.0128029	1.54962	0.011575	2.1652			0.0220435	1.7756	0.0264896	1.27409	0.0162797	0.978824	0.0165725	2.11313	0.0141195	1.02854	0.01391
	0.0222122	1.10375	0.0952802	7.20023	0.0606946	6.9697	0.0902855	11.1654	0.087731	11.337	0.0116341	2.1652	0.0861091	14.6129			0.0222122	1.10375	0.0266244	1.27409	0.0129199	1.15647	0.0159981	1.54254	0.0135335	0.765167	0.0121568	1.54158	0.0121568	1.71116	0.0140101	1.73907	0.0129009	1.54962	0.0116341	2.1652			0.0222122	1.10375	0.0266244	1.27409	0.0163628	1.99529	0.0166568	1.60306	0.0142276	1.02854	0.0139808
	0.0223809	1.10375	0.0959643	6.88468	0.0611947	6.9697	0.0909333	11.3534	0.0883235	11.1355	0.0117522	2.1652	0.0866909	15.0645			0.0223809	1.10375	0.0268266	3.05781	0.013018	1.15647	0.0161605	0.942665	0.0136365	1.23884	0.0122492	2.05544	0.0122492	2.21024	0.0141165	1.24219	0.0129989	1.54962	0.0117522	2.1652			0.0223809	1.10375	0.0268266	3.05781	0.0165289	1.46824	0.0168255	1.60306	0.0143356	1.02854	0.0141224
	0.0225496	1.10375	0.0966483	6.88468	0.0615793	6.9697	0.0915431	11.3534	0.0889531	11.337	0.0118113	1.68405	0.0873091	15.0645			0.0225496	1.10375	0.0270288	3.05781	0.0131161	1.15647	0.0162417	0.942665	0.0137396	1.23884	0.0123415	1.54158	0.0123107	1.71116	0.0142229	1.73907	0.0130969	1.54962	0.0118113	1.68405			0.0225496	1.10375	0.0270288	3.05781	0.016612	1.99529	0.0169098	1.093	0.0144437	1.50853	0.0141932
	0.0226621	1.10375	0.0972921	7.51578	0.0619639	6.9697	0.092191	11.3534	0.0895826	11.5385	0.0118703	2.1652	0.0879273	14.8387			0.0226621	1.10375	0.0271637	2.16595	0.0132143	1.15647	0.0163635	0.942665	0.0138083	1.23884	0.0124031	1.02772	0.0124031	1.71116	0.0142938	1.73907	0.0131622	1.54962	0.0118703	2.1652			0.0226621	1.10375	0.0271637	2.16595	0.0167366	1.99529	0.0169942	1.60306	0.0145157	1.50853	0.0142994
	0.022887	1.7756	0.0979761	7.20023	0.0625024	6.9697	0.0928389	11.7669	0.0902122	11.5385	0.0119884	1.68405	0.0885091	15.2742			0.022887	1.7756	0.0274333	2.16595	0.0133124	0.452532	0.0164853	0.942665	0.0139457	1.74895	0.0125262	1.02772	0.0124954	1.21207	0.0144357	1.73907	0.0132602	2.4728	0.0119884	1.68405			0.022887	1.7756	0.0274333	2.16595	0.0168612	0.978824	0.0171629	1.60306	0.0146598	1.50853	0.0144055
	0.0229995	1.10375	0.0986601	7.20023	0.062887	6.9697	0.0934487	11.5602	0.0908047	11.5385	0.0120475	1.68405	0.0891273	15.5			0.0229995	1.10375	0.0275681	2.16595	0.0133778	0.452532	0.0166071	1.54254	0.0140144	1.23884	0.0125877	1.02772	0.0125877	1.71116	0.0145066	2.20045	0.0133582	2.01121	0.0120475	1.68405			0.0229995	1.10375	0.0275681	2.16595	0.0169858	1.46824	0.0172472	1.60306	0.0147318	1.50853	0.0145117
	0.0231682	1.10375	0.0993039	7.51578	0.0632717	6.9697	0.0940966	11.5602	0.0914343	11.7399	0.0121361	2.1652	0.0897455	15.2742			0.0231682	1.10375	0.0277703	1.27409	0.0134759	0.452532	0.0166883	1.54254	0.0140831	1.23884	0.01268	1.02772	0.0126493	1.71116	0.014613	2.20045	0.0134235	2.01121	0.0121361	2.1652			0.0231682	1.10375	0.0277703	1.27409	0.0170688	1.46824	0.0173737	2.11313	0.0148399	1.02854	0.0145825
	0.0233369	1.7756	0.0999879	7.20023	0.0637717	6.9697	0.0947445	11.7669	0.0920638	11.7399	0.0122247	2.64636	0.0903273	15.5			0.0233369	1.7756	0.0279725	1.27409	0.0135741	0.452532	0.0168507	0.942665	0.0142205	1.74895	0.0127724	2.05544	0.0127724	1.71116	0.0147194	2.20045	0.0135541	2.01121	0.0122247	2.64636			0.0233369	1.7756	0.0279725	1.27409	0.0171934	1.46824	0.0175002	2.11313	0.014948	1.02854	0.0146887
	0.0234494	1.7756	0.100672	7.20023	0.0641563	6.9697	0.0953542	11.7669	0.0926564	11.7399	0.0123132	2.64636	0.0909455	15.5			0.0234494	1.7756	0.0281747	1.27409	0.0136722	1.15647	0.0169319	1.54254	0.0142891	1.23884	0.0128339	1.54158	0.0128339	2.21024	0.0147904	2.20045	0.0136194	1.54962	0.0123132	2.64636			0.0234494	1.7756	0.0281747	1.27409	0.017318	1.46824	0.0176267	2.11313	0.01502	1.02854	0.0147949
	0.0236181	1.10375	0.101316	7.51578	0.0645409	7.22611	0.0960021	11.7669	0.0932859	11.9414	0.0123723	2.64636	0.0915636	15.5			0.0236181	1.10375	0.0283095	1.27409	0.0137376	1.15647	0.0170132	1.54254	0.0143922	0.765167	0.0129263	1.54158	0.0129263	2.70933	0.0148968	2.20045	0.0137174	1.54962	0.0123723	2.64636			0.0236181	1.10375	0.0283095	1.27409	0.0174011	1.99529	0.0177111	1.60306	0.015128	1.02854	0.0148657
	0.0237868	1.10375	0.102	7.51578	0.065041	7.48252	0.09665	12.1617	0.0939155	11.9414	0.0124904	2.1652	0.0921455	15.7258			0.0237868	1.10375	0.0285117	2.16595	0.0138357	1.15647	0.0171756	0.942665	0.0144952	1.23884	0.0130186	1.54158	0.0130186	2.21024	0.0150032	1.73907	0.0138154	1.54962	0.0124904	2.1652			0.0237868	1.10375	0.0285117	2.16595	0.0175672	1.99529	0.0178797	1.60306	0.0152361	1.50853	0.0150073
	0.0239555	1.10375	0.102684	7.51578	0.0654256	7.48252	0.0972598	11.9549	0.094508	11.9414	0.0125495	2.1652	0.0927636	15.9516			0.0239555	1.10375	0.0287139	2.16595	0.0139339	1.15647	0.0172568	0.942665	0.0145983	0.765167	0.0131109	1.54158	0.0130801	2.70933	0.0151096	1.73907	0.0139134	2.01121	0.0125495	2.1652			0.0239555	1.10375	0.0287139	2.16595	0.0176502	1.99529	0.0179641	1.60306	0.0153442	1.50853	0.015078
	0.0240679	0.479893	0.103368	7.83133	0.0658487	7.48252	0.0979077	11.9549	0.0951376	12.1429	0.0126085	2.1652	0.0933818	15.9516			0.0240679	0.479893	0.0288487	2.16595	0.014032	0.452532	0.0173786	0.942665	0.014667	1.23884	0.0131725	1.54158	0.0131725	2.21024	0.0151805	1.73907	0.0139787	1.54962	0.0126085	2.1652			0.0240679	0.479893	0.0288487	2.16595	0.0177748	1.99529	0.0180484	1.093	0.0154162	1.02854	0.0151842
	0.0242929	1.7756	0.104012	7.51578	0.0663487	7.22611	0.0985556	12.1617	0.0957671	12.1429	0.0127266	2.1652	0.0939636	16.1774			0.0242929	1.7756	0.0291184	3.05781	0.0141301	0.452532	0.0175004	0.942665	0.0148044	1.74895	0.0132956	1.02772	0.0132648	1.71116	0.0153224	1.73907	0.0140767	2.01121	0.0127266	2.1652			0.0242929	1.7756	0.0291184	3.05781	0.0178994	1.46824	0.0182171	1.60306	0.0155603	1.50853	0.0152904
	0.0244053	1.7756	0.104696	7.51578	0.0667333	7.22611	0.0991654	12.1617	0.0963597	12.1429	0.0127857	2.1652	0.0945818	16.1774			0.0244053	1.7756	0.0292532	2.16595	0.0141955	0.452532	0.0176222	1.54254	0.0148731	1.23884	0.0133571	1.02772	0.0133571	1.71116	0.0153933	2.20045	0.0141747	2.4728	0.0127857	2.1652			0.0244053	1.7756	0.0292532	2.16595	0.018024	1.46824	0.0183014	2.11313	0.0156323	1.50853	0.0153966
	0.024574	1.7756	0.10538	7.83133	0.067118	7.22611	0.0998133	12.1617	0.0969892	12.326	0.0128743	2.1652	0.0952	15.9516			0.024574	1.7756	0.0294554	2.16595	0.0142937	0.452532	0.0177034	1.54254	0.0149418	1.74895	0.0134495	1.02772	0.0134187	2.70933	0.0154998	2.20045	0.01424	2.01121	0.0128743	2.1652			0.024574	1.7756	0.0294554	2.16595	0.0181071	1.46824	0.0184279	2.11313	0.0157404	1.02854	0.0154674
	0.0247427	1.10375	0.106023	7.51578	0.067618	7.48252	0.100461	12.3684	0.0976188	12.326	0.0129629	2.64636	0.0958182	16.4032			0.0247427	1.10375	0.0296576	1.27409	0.0143918	0.452532	0.0178658	1.54254	0.0150792	1.74895	0.0135418	1.54158	0.0135418	2.21024	0.0156062	2.20045	0.0143706	2.01121	0.0129629	2.64636			0.0247427	1.10375	0.0296576	1.27409	0.0182317	1.46824	0.0185544	2.11313	0.0158484	1.02854	0.0155736
	0.0248552	1.7756	0.106707	7.51578	0.0680026	7.48252	0.101109	12.3684	0.0982113	12.326	0.0130514	2.64636	0.0964	16.4032			0.0248552	1.7756	0.0298598	2.16595	0.0144899	1.15647	0.0179471	1.54254	0.0151479	1.23884	0.0136033	1.54158	0.0136033	2.70933	0.0156771	2.20045	0.014436	1.54962	0.0130514	2.64636			0.0248552	1.7756	0.0298598	2.16595	0.0183562	1.46824	0.0186809	2.11313	0.0159205	1.02854	0.0156798
	0.0250239	1.10375	0.107391	7.83133	0.0683872	7.73893	0.101719	12.3684	0.0988409	12.5275	0.0131105	2.64636	0.0970182	16.4032			0.0250239	1.10375	0.0299946	2.16595	0.0145553	1.15647	0.0180283	1.54254	0.0152509	0.765167	0.0136957	1.54158	0.0136957	3.20842	0.0157835	2.20045	0.0145339	1.54962	0.0131105	2.64636			0.0250239	1.10375	0.0299946	2.16595	0.0184393	1.99529	0.0187653	1.60306	0.0160285	1.02854	0.0157505
	0.0251926	1.10375	0.108035	7.83133	0.0689257	7.73893	0.102367	12.7632	0.0994704	12.326	0.0132286	2.64636	0.0976364	16.6129			0.0251926	1.10375	0.0301968	2.16595	0.0146535	1.15647	0.0181907	0.942665	0.015354	1.23884	0.013788	1.54158	0.013788	2.70933	0.0158899	1.73907	0.0146319	2.01121	0.0132286	2.64636			0.0251926	1.10375	0.0301968	2.16595	0.0186054	1.99529	0.018934	1.60306	0.0161366	1.50853	0.0158921
	0.0253613	1.10375	0.108719	7.83133	0.0692719	7.73893	0.103015	12.5564	0.100063	12.5275	0.0132877	2.1652	0.0982182	16.8387			0.0253613	1.10375	0.030399	3.05781	0.0147516	1.15647	0.0182719	0.942665	0.015457	1.23884	0.0138803	1.54158	0.0138496	2.70933	0.0159963	1.73907	0.0147299	2.01121	0.0132877	2.1652			0.0253613	1.10375	0.030399	3.05781	0.0186885	1.99529	0.0190183	1.60306	0.0162446	1.50853	0.0159629
	0.0254738	0.479893	0.109403	8.14687	0.069695	7.73893	0.103624	12.5564	0.100693	12.7289	0.0133467	2.1652	0.0988364	16.6129			0.0254738	0.479893	0.0305338	3.94967	0.0148497	1.15647	0.0183937	0.942665	0.0155257	1.23884	0.0139419	1.54158	0.0139419	2.21024	0.0160672	1.73907	0.0147952	2.01121	0.0133467	2.1652			0.0254738	0.479893	0.0305338	3.94967	0.0188131	1.99529	0.0191026	1.60306	0.0163167	1.50853	0.0160691
	0.0256987	1.10375	0.110047	7.83133	0.070195	8.22844	0.104272	12.7632	0.101322	12.5275	0.0134648	2.1652	0.0994545	16.8387			0.0256987	1.10375	0.0308035	3.94967	0.0149478	0.452532	0.0185155	0.942665	0.0156631	1.74895	0.014065	1.54158	0.0140342	2.21024	0.0162091	1.73907	0.0148932	2.4728	0.0134648	2.1652			0.0256987	1.10375	0.0308035	3.94967	0.0189377	1.99529	0.0192713	1.60306	0.0164608	1.50853	0.0161753
	0.0258112	1.7756	0.110731	7.83133	0.0705796	7.73893	0.10492	12.9699	0.101915	12.7289	0.0135239	2.1652	0.100036	17.0645			0.0258112	1.7756	0.0309383	3.05781	0.0150132	0.452532	0.0186373	1.54254	0.0157318	1.74895	0.0141266	1.02772	0.0141266	2.21024	0.0162801	2.20045	0.0149912	2.4728	0.0135239	2.1652			0.0258112	1.7756	0.0309383	3.05781	0.0190623	1.46824	0.0193557	2.62319	0.0165328	1.50853	0.0162815
	0.0259799	1.7756	0.111415	8.14687	0.0709643	7.73893	0.10553	12.7632	0.102544	12.9304	0.0136125	2.1652	0.100655	16.8387			0.0259799	1.7756	0.0311405	2.16595	0.0151114	0.452532	0.0187185	1.54254	0.0158005	1.74895	0.0142189	1.54158	0.0141881	2.70933	0.0163865	2.69733	0.0150565	2.4728	0.0136125	2.1652			0.0259799	1.7756	0.0311405	2.16595	0.0191453	1.46824	0.0194822	2.62319	0.0166409	1.02854	0.0163522
	0.0261486	1.7756	0.112059	7.83133	0.0714643	7.73893	0.106178	12.9699	0.103174	12.7289	0.0137011	2.64636	0.101273	17.0645			0.0261486	1.7756	0.0313427	2.16595	0.0152095	0.452532	0.0188809	1.54254	0.0159379	1.74895	0.0143112	2.05544	0.0143112	2.70933	0.0164929	2.69733	0.0151871	2.01121	0.0137011	2.64636			0.0261486	1.7756	0.0313427	2.16595	0.0192699	1.46824	0.0196087	2.11313	0.0167489	1.02854	0.0164584
	0.026261	1.10375	0.112743	8.14687	0.0718489	7.73893	0.106826	13.1767	0.103766	12.7289	0.0137896	2.64636	0.101855	17.2903			0.026261	1.10375	0.0315449	2.16595	0.0153076	1.15647	0.0189622	1.54254	0.0160066	1.74895	0.0143728	2.05544	0.0143728	3.20842	0.0165638	2.69733	0.0152525	2.01121	0.0137896	2.64636			0.026261	1.10375	0.0315449	2.16595	0.0193945	1.46824	0.0197352	2.11313	0.0168209	1.02854	0.0165646
	0.0264297	1.10375	0.113427	8.14687	0.0722335	7.97203	0.107435	12.9699	0.104396	13.1319	0.0138487	2.64636	0.102473	17.0645			0.0264297	1.10375	0.0316797	2.16595	0.015373	1.15647	0.0190434	1.54254	0.0161096	1.23884	0.0144651	2.05544	0.0144651	2.70933	0.0166702	2.69733	0.0153504	2.01121	0.0138487	2.64636			0.0264297	1.10375	0.0316797	2.16595	0.0194776	1.99529	0.0198195	2.11313	0.016929	1.02854	0.0166354
	0.0265984	1.10375	0.114071	8.14687	0.072772	8.22844	0.108083	13.3835	0.105025	12.9304	0.0139668	2.64636	0.103091	17.2903			0.0265984	1.10375	0.0318819	3.05781	0.0154712	1.15647	0.0192058	0.942665	0.0162127	1.23884	0.0145574	2.05544	0.0145574	3.20842	0.0167766	2.20045	0.0154484	2.01121	0.0139668	2.64636			0.0265984	1.10375	0.0318819	3.05781	0.0196437	1.99529	0.0199882	2.11313	0.0170371	1.50853	0.016777
	0.0267671	1.10375	0.114755	8.14687	0.0731182	8.22844	0.108731	13.3835	0.105618	13.1319	0.0140259	2.1652	0.103673	17.5161			0.0267671	1.10375	0.0320841	3.94967	0.0155693	1.15647	0.019287	0.942665	0.0163157	1.23884	0.0146498	2.05544	0.014619	2.70933	0.016883	1.73907	0.0155464	1.54962	0.0140259	2.1652			0.0267671	1.10375	0.0320841	3.94967	0.0197267	1.99529	0.0200725	2.11313	0.0171451	1.50853	0.0168478
	0.0268796	0.479893	0.115439	8.46242	0.0735413	8.22844	0.109341	13.1767	0.106247	13.3333	0.0140849	2.1652	0.104291	17.5161			0.0268796	0.479893	0.0322189	3.94967	0.0156674	1.15647	0.0194088	0.942665	0.0163844	1.23884	0.0147113	1.02772	0.0147113	2.21024	0.016954	2.20045	0.0156117	2.01121	0.0140849	2.1652			0.0268796	0.479893	0.0322189	3.94967	0.0198513	2.52235	0.0201569	1.60306	0.0172172	1.50853	0.016954
	0.0271045	1.10375	0.116083	8.14687	0.0740413	8.22844	0.109989	13.3835	0.106877	13.1319	0.014203	2.1652	0.104909	17.5161			0.0271045	1.10375	0.0324885	3.94967	0.0157655	0.452532	0.0195306	0.942665	0.0165218	2.25906	0.0148344	1.54158	0.0148036	2.70933	0.0170958	1.73907	0.0157097	2.4728	0.014203	2.1652			0.0271045	1.10375	0.0324885	3.94967	0.0199759	1.46824	0.0203255	2.11313	0.0173612	1.50853	0.0170601
	0.027217	1.7756	0.116767	8.14687	0.0744259	7.97203	0.110637	13.3835	0.10747	13.1319	0.0142621	2.64636	0.105491	17.7419			0.027217	1.7756	0.0326233	4.84154	0.015831	0.452532	0.0196524	0.942665	0.0165905	1.74895	0.014896	1.54158	0.014896	2.21024	0.0171668	2.69733	0.0158077	2.4728	0.0142621	2.64636			0.027217	1.7756	0.0326233	4.84154	0.0201005	1.46824	0.0204099	2.11313	0.0174333	1.50853	0.0171663
	0.0273857	1.7756	0.117451	8.46242	0.0748106	7.97203	0.111247	13.3835	0.108099	13.5348	0.0143507	2.1652	0.106109	17.7419			0.0273857	1.7756	0.0328256	2.16595	0.0159291	0.452532	0.0197336	1.54254	0.0166936	1.74895	0.0149883	1.02772	0.0149575	2.21024	0.0172732	2.20045	0.015873	2.4728	0.0143507	2.1652			0.0273857	1.7756	0.0328256	2.16595	0.0201836	1.46824	0.0205364	2.11313	0.0175413	1.02854	0.0172371
	0.0275544	1.7756	0.118135	8.14687	0.0753106	8.22844	0.111895	13.5902	0.108729	13.3333	0.0144393	2.64636	0.106727	17.7419			0.0275544	1.7756	0.0330278	3.05781	0.0160272	0.452532	0.0198961	2.14242	0.0167966	1.74895	0.0150806	2.05544	0.0150806	2.21024	0.0173796	2.69733	0.0160037	2.4728	0.0144393	2.64636			0.0275544	1.7756	0.0330278	3.05781	0.0203082	1.46824	0.0206629	2.11313	0.0176494	1.50853	0.0173433
	0.0276669	1.7756	0.118778	8.14687	0.0756952	8.22844	0.112542	13.5902	0.109321	13.3333	0.0145278	2.64636	0.107309	17.9516			0.0276669	1.7756	0.03323	3.05781	0.0161253	1.15647	0.0199773	2.14242	0.0168653	1.74895	0.0151422	2.05544	0.0151422	2.70933	0.017486	2.20045	0.016069	2.01121	0.0145278	2.64636			0.0276669	1.7756	0.03323	3.05781	0.0204327	1.46824	0.0207894	2.11313	0.0177214	1.02854	0.0174495
	0.0278356	1.10375	0.119462	8.77797	0.0760798	8.22844	0.113152	13.3835	0.109951	13.7363	0.0145869	2.64636	0.107927	17.9516			0.0278356	1.10375	0.0333648	2.16595	0.0161908	1.81013	0.0200585	2.7423	0.0169684	1.23884	0.0152345	2.05544	0.0152345	2.21024	0.0175569	2.20045	0.016167	2.01121	0.0145869	2.64636			0.0278356	1.10375	0.0333648	2.16595	0.0205158	1.99529	0.0208737	2.11313	0.0178295	1.50853	0.0175203
	0.0280043	1.10375	0.120146	8.46242	0.0766183	8.48485	0.1138	13.7782	0.11058	13.5348	0.014705	2.64636	0.108545	17.9516			0.0280043	1.10375	0.033567	3.05781	0.0162889	1.81013	0.0202209	1.54254	0.0170714	0.765167	0.0153268	2.05544	0.0153268	2.70933	0.0176633	2.20045	0.0162649	2.01121	0.014705	2.64636			0.0280043	1.10375	0.033567	3.05781	0.0206819	1.99529	0.0210424	2.11313	0.0179375	1.50853	0.0176618
	0.028173	1.10375	0.12079	8.46242	0.077003	8.74126	0.114448	13.7782	0.111173	13.5348	0.0147641	2.64636	0.109164	18.1774			0.028173	1.10375	0.0337692	3.05781	0.016387	1.15647	0.0203021	1.54254	0.0171745	1.74895	0.0154192	2.05544	0.0153884	2.70933	0.0177697	2.20045	0.0163629	2.01121	0.0147641	2.64636			0.028173	1.10375	0.0337692	3.05781	0.020765	1.99529	0.0211268	1.60306	0.0180456	1.50853	0.0177326
	0.0282854	1.10375	0.121474	8.77797	0.0773876	8.48485	0.115058	13.5902	0.111802	13.9377	0.0148231	2.64636	0.109745	18.1774			0.0282854	1.10375	0.033904	3.05781	0.0164851	1.15647	0.0204239	1.54254	0.0172432	1.74895	0.0154807	1.02772	0.0154807	1.71116	0.0178407	1.73907	0.0164282	2.01121	0.0148231	2.64636			0.0282854	1.10375	0.033904	3.05781	0.0208896	1.99529	0.0212111	2.11313	0.0181176	1.50853	0.0178388
	0.0285104	1.10375	0.122158	8.46242	0.0778876	8.74126	0.115706	13.985	0.112432	13.7363	0.0149412	2.1652	0.110364	18.1774			0.0285104	1.10375	0.0341736	3.94967	0.0165833	1.15647	0.0205457	1.54254	0.0173806	2.25906	0.0156038	1.02772	0.0155731	2.21024	0.0179825	2.20045	0.0165262	2.4728	0.0149412	2.1652			0.0285104	1.10375	0.0341736	3.94967	0.0210142	1.46824	0.0213798	1.60306	0.0182617	1.98851	0.017945
	0.0286228	1.7756	0.122802	8.46242	0.0782722	8.48485	0.116354	13.985	0.113024	13.7363	0.0150003	2.64636	0.110982	18.4032			0.0286228	1.7756	0.0343084	3.05781	0.0166487	0.452532	0.0206675	1.54254	0.0174492	1.74895	0.0156654	1.54158	0.0156654	2.70933	0.0180535	2.20045	0.0166242	2.93439	0.0150003	2.64636			0.0286228	1.7756	0.0343084	3.05781	0.0211388	1.46824	0.0214641	2.11313	0.0183338	1.50853	0.0180512
	0.0287915	1.7756	0.123486	8.77797	0.0786569	8.48485	0.116963	13.7782	0.113654	14.1392	0.0150889	2.1652	0.111564	18.4032			0.0287915	1.7756	0.0345106	2.16595	0.0167468	1.15647	0.0207487	2.14242	0.0175523	2.25906	0.0157577	1.54158	0.0157269	2.21024	0.0181599	2.69733	0.0166895	2.4728	0.0150889	2.1652			0.0287915	1.7756	0.0345106	2.16595	0.0212218	1.46824	0.0215906	2.11313	0.0184418	1.02854	0.018122
	0.0289602	1.7756	0.12417	9.09352	0.0791569	8.48485	0.117611	14.1917	0.114284	13.9377	0.0151775	3.12751	0.112182	18.4032			0.0289602	1.7756	0.0347129	2.16595	0.0168449	0.452532	0.0209112	2.14242	0.0176553	2.25906	0.0158501	2.05544	0.0158501	2.21024	0.0182663	2.69733	0.0168202	2.4728	0.0151775	3.12751			0.0289602	1.7756	0.0347129	2.16595	0.0213464	1.99529	0.0217171	2.62319	0.0185499	1.02854	0.0182282
	0.0290727	1.7756	0.124814	8.77797	0.0795415	8.48485	0.118259	14.1917	0.114876	13.9377	0.015266	3.12751	0.1128	18.629			0.0290727	1.7756	0.0349151	2.16595	0.0169431	1.81013	0.0209924	2.14242	0.017724	1.74895	0.0159116	2.05544	0.0159116	2.21024	0.0183727	2.69733	0.0168855	2.4728	0.015266	3.12751			0.0290727	1.7756	0.0349151	2.16595	0.021471	1.46824	0.0218436	2.62319	0.0186219	1.50853	0.0183343
	0.0292414	1.10375	0.125498	8.77797	0.0799262	8.48485	0.118869	13.985	0.115506	14.3407	0.0153251	3.12751	0.113382	18.629			0.0292414	1.10375	0.0350499	2.16595	0.0170085	1.15647	0.0210736	2.14242	0.0178271	1.23884	0.0160039	2.05544	0.0160039	2.21024	0.0184436	2.69733	0.0169835	2.01121	0.0153251	3.12751			0.0292414	1.10375	0.0350499	2.16595	0.0215541	1.99529	0.021928	2.62319	0.01873	1.50853	0.0184051
	0.0294101	1.10375	0.126182	8.77797	0.0804646	8.99767	0.119517	14.3985	0.116135	14.1392	0.0154432	2.64636	0.114	18.629			0.0294101	1.10375	0.0352521	2.16595	0.0171066	1.81013	0.021236	1.54254	0.0179301	1.23884	0.0160963	2.05544	0.0160963	2.21024	0.01855	2.20045	0.0170815	2.4728	0.0154432	2.64636			0.0294101	1.10375	0.0352521	2.16595	0.0217202	1.99529	0.0220967	2.11313	0.018838	1.50853	0.0185467
	0.0295788	1.10375	0.126826	8.77797	0.0808493	8.99767	0.120165	14.3985	0.116728	14.1392	0.0155023	2.64636	0.114618	18.8548			0.0295788	1.10375	0.0354543	2.16595	0.0172047	1.15647	0.0213172	0.942665	0.0180332	1.74895	0.0161886	2.05544	0.0161578	2.70933	0.0186565	2.20045	0.0171794	2.4728	0.0155023	2.64636			0.0295788	1.10375	0.0354543	2.16595	0.0218032	2.52235	0.022181	2.11313	0.0189461	1.98851	0.0186175
	0.0296913	1.10375	0.12751	9.09352	0.0812339	8.99767	0.120774	14.1917	0.117357	14.3407	0.0155613	2.64636	0.1152	18.8548			0.0296913	1.10375	0.0355891	3.05781	0.0173028	1.15647	0.021439	1.54254	0.0181019	1.23884	0.0162502	1.54158	0.0162502	2.21024	0.0187274	2.69733	0.0172448	2.01121	0.0155613	2.64636			0.0296913	1.10375	0.0355891	3.05781	0.0219278	1.99529	0.0222653	2.11313	0.0190181	1.50853	0.0187237
	0.0299162	1.7756	0.128194	9.40906	0.0817339	8.99767	0.121422	14.6053	0.117987	14.3407	0.0156794	2.64636	0.115818	18.8548			0.0299162	1.7756	0.0358587	3.05781	0.017401	0.452532	0.0215608	0.942665	0.0182393	2.25906	0.0163733	1.54158	0.0163425	1.71116	0.0188693	2.20045	0.0173427	2.93439	0.0156794	2.64636			0.0299162	1.7756	0.0358587	3.05781	0.0220524	1.99529	0.022434	2.11313	0.0191622	1.98851	0.0188299
	0.0300287	1.7756	0.128838	9.09352	0.0821185	8.99767	0.12207	14.6053	0.118579	14.3407	0.0157385	2.64636	0.116436	19.2903			0.0300287	1.7756	0.0359935	3.05781	0.0174664	0.452532	0.0216826	1.54254	0.018308	2.25906	0.0164348	1.54158	0.0164348	2.21024	0.0189402	2.69733	0.0174407	2.93439	0.0157385	2.64636			0.0300287	1.7756	0.0359935	3.05781	0.022177	1.99529	0.0225183	2.62319	0.0192342	1.98851	0.018936
	0.0301974	1.7756	0.129522	9.40906	0.0825032	8.99767	0.12268	14.3985	0.119209	14.5421	0.0158271	2.1652	0.117018	19.0806			0.0301974	1.7756	0.0361957	3.05781	0.0175645	0.452532	0.0217638	2.14242	0.018411	2.25906	0.0165271	1.54158	0.0164964	2.21024	0.0190466	2.69733	0.017506	2.4728	0.0158271	2.1652			0.0301974	1.7756	0.0361957	3.05781	0.0222601	1.46824	0.0226449	2.62319	0.0193423	1.50853	0.0190068
	0.0303661	1.7756	0.130206	9.40906	0.0830032	9.25408	0.123328	14.812	0.119839	14.5421	0.0159157	3.12751	0.117636	19.0806			0.0303661	1.7756	0.036398	2.16595	0.0176626	0.452532	0.0219263	2.14242	0.0185141	2.25906	0.0166195	2.05544	0.0166195	2.21024	0.019153	2.69733	0.0176367	2.93439	0.0159157	3.12751			0.0303661	1.7756	0.036398	2.16595	0.0223847	1.46824	0.0227714	2.11313	0.0194503	1.50853	0.019113
	0.0304785	1.7756	0.130849	9.09352	0.0834263	8.99767	0.123976	14.812	0.120431	14.5421	0.0160043	3.12751	0.118255	19.2903			0.0304785	1.7756	0.0366002	2.16595	0.0177608	1.81013	0.0220075	2.14242	0.0185828	1.74895	0.016681	2.05544	0.016681	2.70933	0.0192594	2.69733	0.017702	2.4728	0.0160043	3.12751			0.0304785	1.7756	0.0366002	2.16595	0.0225092	1.99529	0.0228979	2.62319	0.0195224	1.50853	0.0192192
	0.0306472	1.7756	0.131533	9.40906	0.0837725	8.99767	0.124586	14.6053	0.121061	14.9267	0.0160633	3.12751	0.118836	19.2903			0.0306472	1.7756	0.036735	2.16595	0.0178262	1.15647	0.0220887	2.14242	0.0186858	1.74895	0.0167734	2.53259	0.0167734	3.20842	0.0193304	2.69733	0.0178	2.4728	0.0160633	3.12751			0.0306472	1.7756	0.036735	2.16595	0.0225923	2.52235	0.0229822	2.62319	0.0196304	1.50853	0.01929
	0.0308159	1.10375	0.132217	9.40906	0.0843109	9.51049	0.125233	15.0188	0.12169	14.7436	0.0161814	3.12751	0.119455	19.2903			0.0308159	1.10375	0.0369372	2.16595	0.0179243	1.15647	0.0222511	1.54254	0.0187889	1.23884	0.0168657	2.05544	0.0168657	2.70933	0.0194368	2.20045	0.017898	2.4728	0.0161814	3.12751			0.0308159	1.10375	0.0369372	2.16595	0.0227584	2.52235	0.0231509	2.11313	0.0197385	1.50853	0.0194316
	0.0309846	1.10375	0.132861	9.40906	0.0846956	9.51049	0.125881	14.812	0.122283	14.7436	0.0162405	3.12751	0.120073	19.7419			0.0309846	1.10375	0.0371394	3.05781	0.0180224	1.15647	0.0223323	1.54254	0.0188919	1.23884	0.016958	2.05544	0.0169272	2.70933	0.0195432	2.20045	0.017996	2.4728	0.0162405	3.12751			0.0309846	1.10375	0.0371394	3.05781	0.0228415	2.52235	0.0232352	2.11313	0.0198466	1.98851	0.0195024
	0.0310971	1.10375	0.133545	9.40906	0.0850802	9.25408	0.126491	14.812	0.122912	14.9267	0.0162995	2.64636	0.120655	19.5161			0.0310971	1.10375	0.0372742	3.94967	0.0181206	1.15647	0.0224541	1.54254	0.0189606	1.23884	0.0170196	1.54158	0.0170196	3.20842	0.0196141	2.20045	0.0180613	2.01121	0.0162995	2.64636			0.0310971	1.10375	0.0372742	3.94967	0.0229661	2.52235	0.0233196	2.11313	0.0199186	1.98851	0.0196085
	0.031322	1.10375	0.134229	9.69593	0.0855802	9.51049	0.127139	15.0188	0.123542	14.9267	0.0164176	2.64636	0.121273	19.5161			0.031322	1.10375	0.0375438	3.05781	0.0182187	1.15647	0.0225759	1.54254	0.019098	2.25906	0.0171427	2.05544	0.0171119	2.70933	0.019756	2.69733	0.0181593	2.93439	0.0164176	2.64636			0.031322	1.10375	0.0375438	3.05781	0.0230907	1.99529	0.0234882	2.11313	0.0200627	1.50853	0.0197147
	0.0314345	1.7756	0.134873	9.40906	0.0859648	9.25408	0.127787	15.2068	0.124134	14.9267	0.0164767	2.64636	0.121891	19.9677			0.0314345	1.7756	0.0376786	3.05781	0.0182841	1.15647	0.0226977	1.54254	0.0191667	2.25906	0.0172042	1.54158	0.0172042	2.70933	0.0198269	2.20045	0.0182572	2.93439	0.0164767	2.64636			0.0314345	1.7756	0.0376786	3.05781	0.0232152	1.99529	0.0235726	2.62319	0.0201347	1.98851	0.0198209
	0.0316032	1.7756	0.135557	9.69593	0.0863495	9.25408	0.128397	15.0188	0.124764	15.1282	0.0165653	2.64636	0.122473	19.7419			0.0316032	1.7756	0.0378808	3.05781	0.0183822	0.452532	0.022779	2.14242	0.0192697	2.25906	0.0172966	2.05544	0.0172658	3.20842	0.0199333	2.69733	0.0183226	2.93439	0.0165653	2.64636			0.0316032	1.7756	0.0378808	3.05781	0.0232983	2.52235	0.0236991	2.62319	0.0202428	1.50853	0.0198917
	0.0317719	1.7756	0.136241	9.69593	0.0868495	9.25408	0.129045	15.2068	0.125393	15.1282	0.0166539	3.12751	0.123091	19.9677			0.0317719	1.7756	0.038083	2.16595	0.0184804	0.452532	0.0229414	2.14242	0.0193728	1.74895	0.0173889	2.05544	0.0173889	2.70933	0.0200397	2.69733	0.0184532	2.93439	0.0166539	3.12751			0.0317719	1.7756	0.038083	2.16595	0.0234229	1.99529	0.0238256	2.62319	0.0203508	1.50853	0.0199979
	0.0318844	1.7756	0.136885	9.40906	0.0872726	9.25408	0.129692	15.4135	0.125986	15.1282	0.0167425	3.12751	0.123709	20.1935			0.0318844	1.7756	0.0382853	3.05781	0.0185785	1.15647	0.0230226	2.14242	0.0194415	2.25906	0.0174504	2.05544	0.0174504	3.70751	0.0201461	2.69733	0.0185185	2.4728	0.0167425	3.12751			0.0318844	1.7756	0.0382853	3.05781	0.0235475	1.99529	0.0239521	2.62319	0.0204229	1.50853	0.0201041
	0.0320531	1.7756	0.137569	9.69593	0.0876188	9.25408	0.130302	15.2068	0.126616	15.1282	0.0168015	3.5743	0.124291	20.1935			0.0320531	1.7756	0.0384201	2.16595	0.0186439	1.81013	0.0231038	2.14242	0.0195445	1.74895	0.0175428	2.05544	0.0175428	3.70751	0.0202171	2.69733	0.0186165	2.01121	0.0168015	3.5743			0.0320531	1.7756	0.0384201	2.16595	0.0236305	2.52235	0.0240364	2.62319	0.0205309	1.50853	0.0201748
	0.0322218	1.10375	0.138253	9.69593	0.0881572	9.7669	0.13095	15.4135	0.127245	15.3297	0.0169196	3.12751	0.124909	20.1935			0.0322218	1.10375	0.0386223	2.16595	0.018742	1.15647	0.0232662	1.54254	0.0196476	1.23884	0.0176351	2.05544	0.0176351	3.70751	0.0203235	2.20045	0.0187145	2.4728	0.0169196	3.12751			0.0322218	1.10375	0.0386223	2.16595	0.0237967	2.52235	0.0242051	2.11313	0.020639	1.98851	0.0203164
	0.0323905	1.10375	0.138897	9.40906	0.0885419	9.7669	0.131598	15.6203	0.127838	15.3297	0.0169787	3.12751	0.125527	20.4194			0.0323905	1.10375	0.0388245	3.05781	0.0188402	1.81013	0.0233474	1.54254	0.0197506	1.23884	0.0177274	2.53259	0.0176967	3.20842	0.0204299	2.20045	0.0188125	2.4728	0.0169787	3.12751			0.0323905	1.10375	0.0388245	3.05781	0.0238797	2.52235	0.0242894	2.11313	0.020747	1.98851	0.0203872
	0.032503	1.10375	0.139581	9.69593	0.0889265	9.7669	0.132208	15.2068	0.128467	15.5311	0.0170377	2.64636	0.126109	20.4194			0.032503	1.10375	0.0389593	3.05781	0.0189383	1.15647	0.0234692	2.14242	0.0198193	1.74895	0.017789	2.53259	0.017789	3.20842	0.0205008	2.20045	0.0188778	2.4728	0.0170377	2.64636			0.032503	1.10375	0.0389593	3.05781	0.0240043	2.52235	0.0243738	2.11313	0.0208191	1.50853	0.0204934
	0.0327279	1.10375	0.140265	10.0115	0.0894265	9.7669	0.132856	15.6203	0.129097	15.5311	0.0171559	2.64636	0.126727	20.4194			0.0327279	1.10375	0.0392289	3.05781	0.0190364	1.15647	0.023591	1.54254	0.0199567	1.74895	0.0179121	2.05544	0.0178813	3.20842	0.0206427	2.20045	0.0189758	2.93439	0.0171559	2.64636			0.0327279	1.10375	0.0392289	3.05781	0.0241289	1.99529	0.0245425	2.11313	0.0209632	1.98851	0.0205996
	0.0328404	1.7756	0.140909	9.69593	0.0898111	9.51049	0.133504	15.6203	0.129689	15.3297	0.0172149	3.12751	0.127345	20.6452			0.0328404	1.7756	0.0393637	3.05781	0.0191018	0.452532	0.0237128	1.54254	0.0200254	1.74895	0.0179737	2.05544	0.0179737	2.70933	0.0207136	2.20045	0.0190737	2.93439	0.0172149	3.12751			0.0328404	1.7756	0.0393637	3.05781	0.0242535	1.99529	0.0246268	2.62319	0.0210352	1.98851	0.0207058
	0.0330091	1.7756	0.141593	9.69593	0.0901958	9.7669	0.134113	15.6203	0.130319	15.7509	0.0173035	2.64636	0.127927	20.6452			0.0330091	1.7756	0.0395659	2.16595	0.0191999	0.452532	0.0237941	2.14242	0.0201285	1.74895	0.018066	1.54158	0.0180352	2.70933	0.02082	2.69733	0.0191391	2.93439	0.0173035	2.64636			0.0330091	1.7756	0.0395659	2.16595	0.0243366	1.46824	0.0247533	2.62319	0.0211432	1.50853	0.0207766
	0.0331778	2.44745	0.142277	10.0115	0.0906958	9.7669	0.134761	15.6203	0.130948	15.7509	0.0173921	3.12751	0.128545	20.6452			0.0331778	2.44745	0.0397681	2.16595	0.0192981	1.15647	0.0239565	2.14242	0.0202315	2.25906	0.0181583	1.54158	0.0181583	2.70933	0.0209264	2.69733	0.0192697	2.93439	0.0173921	3.12751			0.0331778	2.44745	0.0397681	2.16595	0.0244611	1.99529	0.0248798	2.62319	0.0212513	1.50853	0.0208827
	0.0332902	1.7756	0.14292	9.69593	0.0911189	9.7669	0.135409	15.8271	0.131541	15.5311	0.0174807	3.12751	0.129164	20.8548			0.0332902	1.7756	0.0399703	2.16595	0.0193962	1.81013	0.0240377	2.14242	0.0203002	2.25906	0.0182199	2.53259	0.0182199	4.17094	0.0210328	2.69733	0.019335	2.4728	0.0174807	3.12751			0.0332902	1.7756	0.0399703	2.16595	0.0245857	1.99529	0.0250063	2.62319	0.0213233	1.50853	0.0209889
	0.0334589	1.7756	0.143604	10.0115	0.0915035	9.7669	0.136019	15.6203	0.13217	15.9524	0.0175397	3.12751	0.129745	20.8548			0.0334589	1.7756	0.0401051	2.16595	0.0194616	1.81013	0.0241595	2.14242	0.0204033	1.74895	0.0183122	2.05544	0.0183122	3.20842	0.0211038	3.19421	0.019433	2.4728	0.0175397	3.12751			0.0334589	1.7756	0.0401051	2.16595	0.0246688	2.52235	0.0250907	2.62319	0.0214314	1.50853	0.0210597
	0.0336276	1.10375	0.144288	10.0115	0.0920035	10.0233	0.136667	15.8271	0.1328	15.7509	0.0176578	3.12751	0.130364	20.8548			0.0336276	1.10375	0.0403074	2.16595	0.0195597	1.81013	0.0242813	1.54254	0.0205063	1.23884	0.0184045	2.53259	0.0184045	3.70751	0.0212102	2.20045	0.019531	2.4728	0.0176578	3.12751			0.0336276	1.10375	0.0403074	2.16595	0.0248349	2.52235	0.0252593	2.11313	0.0215395	1.50853	0.0212013
	0.0337963	1.7756	0.144932	10.0115	0.0923882	10.0233	0.137315	16.0338	0.133393	15.7509	0.0177169	3.5743	0.130982	21.0806			0.0337963	1.7756	0.0405096	3.05781	0.0196579	1.81013	0.0243625	1.54254	0.0206093	1.74895	0.0184969	2.05544	0.0184661	3.20842	0.0213166	2.20045	0.019629	2.4728	0.0177169	3.5743			0.0337963	1.7756	0.0405096	3.05781	0.024918	2.52235	0.0253437	2.11313	0.0216475	1.98851	0.0212721
	0.0339088	1.7756	0.145616	10.0115	0.0927728	10.0233	0.137924	15.8271	0.134022	15.9524	0.0177759	3.12751	0.131564	21.3065			0.0339088	1.7756	0.0406444	3.05781	0.019756	1.81013	0.0244843	1.54254	0.020678	1.74895	0.0185584	2.05544	0.0185584	2.70933	0.0213875	2.20045	0.0196943	2.4728	0.0177759	3.12751			0.0339088	1.7756	0.0406444	3.05781	0.0250426	2.52235	0.025428	2.11313	0.0217196	1.98851	0.0213783
	0.0341337	1.10375	0.1463	10.0115	0.0932728	10.0233	0.138572	15.8271	0.134652	15.9524	0.0178941	2.64636	0.132182	21.0806			0.0341337	1.10375	0.040914	3.05781	0.0198541	1.15647	0.0246061	1.54254	0.0208154	1.74895	0.0186815	1.54158	0.0186507	3.20842	0.0215294	2.20045	0.0197923	2.93439	0.0178941	2.64636			0.0341337	1.10375	0.040914	3.05781	0.0251672	2.52235	0.0255967	2.11313	0.0218636	1.98851	0.0214844
	0.0342462	2.44745	0.146944	10.0115	0.0936574	10.0233	0.13922	16.2218	0.135244	16.1355	0.0179531	3.12751	0.1328	21.3065			0.0342462	2.44745	0.0410488	3.05781	0.0199195	0.452532	0.024728	1.54254	0.0208841	2.25906	0.0187431	1.54158	0.0187431	2.70933	0.0216003	2.69733	0.0198903	2.93439	0.0179531	3.12751			0.0342462	2.44745	0.0410488	3.05781	0.0252917	1.99529	0.025681	2.62319	0.0219357	1.98851	0.0215906
	0.0344149	1.7756	0.147628	10.327	0.0940421	10.0233	0.13983	16.0338	0.135874	16.1355	0.0180417	3.12751	0.133382	21.3065			0.0344149	1.7756	0.041251	3.05781	0.0200177	0.452532	0.0248092	2.14242	0.0209872	2.25906	0.0188354	2.05544	0.0188046	2.21024	0.0217067	3.19421	0.0199556	2.93439	0.0180417	3.12751			0.0344149	1.7756	0.041251	3.05781	0.0253748	1.99529	0.0258075	2.62319	0.0220437	1.50853	0.0216614
	0.0345836	2.44745	0.148312	10.327	0.0945806	10.0233	0.140478	16.2218	0.136503	16.1355	0.0181303	3.5743	0.134	21.3065			0.0345836	2.44745	0.0414532	2.16595	0.0201158	1.15647	0.0249716	2.14242	0.0210902	2.25906	0.0189277	2.05544	0.0189277	2.70933	0.0218132	3.19421	0.0200862	2.93439	0.0181303	3.5743			0.0345836	2.44745	0.0414532	2.16595	0.0254994	1.99529	0.025934	3.09682	0.0221518	1.50853	0.0217676
	0.0346961	2.44745	0.148956	10.0115	0.0949652	10.0233	0.141126	16.2218	0.137096	16.1355	0.0182189	3.12751	0.134618	21.5323			0.0346961	2.44745	0.0416554	2.16595	0.0202139	1.81013	0.0250528	2.7423	0.0211589	2.25906	0.0189893	2.53259	0.0189893	2.70933	0.0219196	2.69733	0.0201515	2.93439	0.0182189	3.12751			0.0346961	2.44745	0.0416554	2.16595	0.025624	1.99529	0.0260606	2.62319	0.0222238	1.50853	0.0218738
	0.0348648	2.44745	0.14964	10.327	0.0953498	10.2797	0.141736	16.2218	0.137725	16.337	0.0182779	3.5743	0.1352	21.7581			0.0348648	2.44745	0.0417902	2.16595	0.0202793	1.15647	0.0251746	2.14242	0.021262	1.74895	0.0190816	2.05544	0.0190816	3.20842	0.0219905	3.19421	0.0202495	2.4728	0.0182779	3.5743			0.0348648	2.44745	0.0417902	2.16595	0.025707	2.52235	0.0261449	2.62319	0.0223319	1.50853	0.0219446
	0.0350335	1.10375	0.150324	10.327	0.0958498	10.5361	0.142383	16.4286	0.138355	16.337	0.018396	3.5743	0.135818	21.5323			0.0350335	1.10375	0.0419925	2.16595	0.0203775	1.81013	0.0252964	1.54254	0.021365	1.74895	0.019174	2.53259	0.019174	3.20842	0.0220969	2.69733	0.0203475	2.93439	0.018396	3.5743			0.0350335	1.10375	0.0419925	2.16595	0.0258732	2.52235	0.0263136	2.11313	0.0224399	1.50853	0.0220861
	0.0352022	1.7756	0.150968	10.0115	0.0962345	10.5361	0.143031	16.4286	0.138948	16.337	0.0184551	3.12751	0.136436	21.7581			0.0352022	1.7756	0.0421947	3.05781	0.0204756	1.81013	0.0253776	1.54254	0.0214681	1.74895	0.0192663	2.53259	0.0192355	2.70933	0.0222033	2.69733	0.0204455	2.4728	0.0184551	3.12751			0.0352022	1.7756	0.0421947	3.05781	0.0259562	2.52235	0.0263979	2.11313	0.022548	1.98851	0.0221569
	0.0353146	1.10375	0.151652	10.327	0.0966191	10.5361	0.143641	16.4286	0.139577	16.5385	0.0185141	3.12751	0.137018	21.7581			0.0353146	1.10375	0.0423295	3.05781	0.0205737	1.81013	0.0254994	1.54254	0.0215368	2.25906	0.0193278	2.53259	0.0193278	3.20842	0.0222742	2.69733	0.0205108	2.4728	0.0185141	3.12751			0.0353146	1.10375	0.0423295	3.05781	0.0260808	2.52235	0.0264822	2.11313	0.02262	1.98851	0.0222631
	0.0355396	1.10375	0.152336	10.327	0.0971191	10.5361	0.144289	16.4286	0.140207	16.5385	0.0186323	3.12751	0.137636	21.7581			0.0355396	1.10375	0.0425991	3.94967	0.0206718	1.15647	0.0256212	1.54254	0.0216742	1.23884	0.0194509	1.54158	0.0194202	2.70933	0.0224161	2.69733	0.0206088	2.93439	0.0186323	3.12751			0.0355396	1.10375	0.0425991	3.94967	0.0262054	2.52235	0.0266509	2.11313	0.0227641	1.98851	0.0223693
	0.035652	2.44745	0.15298	10.327	0.0975038	10.2797	0.144937	16.6353	0.140799	16.337	0.0186913	3.12751	0.138255	21.9839			0.035652	2.44745	0.0427339	3.94967	0.0207373	1.15647	0.0257431	1.54254	0.0217429	2.25906	0.0195125	1.54158	0.0195125	2.21024	0.0224871	2.69733	0.0207068	2.93439	0.0186913	3.12751			0.035652	2.44745	0.0427339	3.94967	0.02633	1.99529	0.0267353	2.62319	0.0228361	1.98851	0.0224755
	0.0358207	1.7756	0.153664	10.327	0.0979268	10.2797	0.145547	16.6353	0.141429	16.7399	0.0187799	3.12751	0.138836	21.9839			0.0358207	1.7756	0.0429361	3.05781	0.0208354	1.15647	0.0258243	2.7423	0.0218459	2.25906	0.0196048	1.54158	0.019574	2.21024	0.0225935	3.19421	0.0207721	2.93439	0.0187799	3.12751			0.0358207	1.7756	0.0429361	3.05781	0.0264131	1.99529	0.0268618	2.62319	0.0229442	1.98851	0.0225463
	0.0359894	2.44745	0.154348	10.6426	0.0984269	10.2797	0.146195	16.6353	0.142058	16.7399	0.0188685	3.5743	0.139455	21.7581			0.0359894	2.44745	0.0431383	3.05781	0.0209335	1.15647	0.0259867	2.14242	0.021949	2.25906	0.0196972	1.54158	0.0196972	2.70933	0.0226999	3.69108	0.0209027	2.93439	0.0188685	3.5743			0.0359894	2.44745	0.0431383	3.05781	0.0265376	1.99529	0.0269883	3.09682	0.0230523	1.50853	0.0226525
	0.0361019	2.44745	0.154991	10.327	0.0988115	10.5361	0.146842	16.8233	0.142651	16.5385	0.0189571	3.5743	0.140073	22.1935			0.0361019	2.44745	0.0433405	2.16595	0.0210316	1.15647	0.0260679	2.14242	0.0220177	2.25906	0.0197587	2.53259	0.0197587	2.70933	0.0228063	3.19421	0.0209681	2.93439	0.0189571	3.5743			0.0361019	2.44745	0.0433405	2.16595	0.0266622	1.99529	0.0271148	2.62319	0.0231243	1.50853	0.0227586
	0.0362706	2.44745	0.155675	10.6426	0.0991961	10.2797	0.147452	16.6353	0.14328	16.9414	0.0190161	3.5743	0.140655	22.1935			0.0362706	2.44745	0.0434753	3.05781	0.021097	1.81013	0.0261897	2.7423	0.0221207	2.25906	0.019851	2.53259	0.019851	3.20842	0.0228772	3.19421	0.021066	2.4728	0.0190161	3.5743			0.0362706	2.44745	0.0434753	3.05781	0.0267453	2.52235	0.0271991	2.62319	0.0232324	1.98851	0.0228294
	0.0364393	1.10375	0.156359	10.6426	0.0996961	10.7925	0.1481	16.8233	0.14391	16.9414	0.0191342	3.5743	0.141273	22.1935			0.0364393	1.10375	0.0436775	2.16595	0.0211952	1.81013	0.0263115	1.54254	0.0222237	1.74895	0.0199434	3.04645	0.0199434	3.20842	0.0229836	2.69733	0.021164	2.4728	0.0191342	3.5743			0.0364393	1.10375	0.0436775	2.16595	0.0269114	3.04941	0.0273678	2.11313	0.0233404	1.50853	0.022971
	0.036608	1.10375	0.157003	10.327	0.100081	10.7925	0.148748	17.0301	0.144502	16.7399	0.0191933	3.5743	0.141891	22.4194			0.036608	1.10375	0.0438798	3.94967	0.0212933	1.81013	0.0263927	1.54254	0.0223268	1.23884	0.0200357	2.53259	0.0200049	3.20842	0.02309	2.69733	0.021262	2.93439	0.0191933	3.5743			0.036608	1.10375	0.0438798	3.94967	0.0269945	2.52235	0.0274521	2.62319	0.0234485	1.98851	0.0230418
	0.0367205	1.10375	0.157687	10.327	0.100465	10.7925	0.149358	16.8233	0.145132	16.9414	0.0192523	3.12751	0.142473	22.6452			0.0367205	1.10375	0.0440146	3.94967	0.0213914	1.81013	0.0265145	1.54254	0.0223955	1.74895	0.0200973	2.53259	0.0200973	3.20842	0.023161	2.69733	0.0213273	2.4728	0.0192523	3.12751			0.0367205	1.10375	0.0440146	3.94967	0.0271191	2.52235	0.0275365	2.11313	0.0235205	1.98851	0.023148
	0.0369454	1.10375	0.158371	10.6426	0.100965	10.7925	0.150006	17.0301	0.145762	17.1429	0.0193705	3.12751	0.143091	22.6452			0.0369454	1.10375	0.0442842	3.94967	0.0214895	1.15647	0.0266363	1.54254	0.0225329	2.25906	0.0202204	2.05544	0.0201896	2.70933	0.0233028	2.69733	0.0214253	2.93439	0.0193705	3.12751			0.0369454	1.10375	0.0442842	3.94967	0.0272437	2.52235	0.0277052	2.11313	0.0236646	1.98851	0.0232542
	0.0370579	2.44745	0.159015	10.327	0.10135	10.7925	0.150654	17.2368	0.146354	16.9414	0.0194295	3.12751	0.143709	22.6452			0.0370579	2.44745	0.044419	3.05781	0.021555	1.15647	0.0267582	2.14242	0.0226016	2.76917	0.0202819	1.54158	0.0202819	2.70933	0.0233738	2.69733	0.0215233	3.36301	0.0194295	3.12751			0.0370579	2.44745	0.044419	3.05781	0.0273682	2.52235	0.0277895	3.09682	0.0237366	1.98851	0.0233604
	0.0372266	2.44745	0.159699	10.327	0.101773	10.7925	0.151263	17.0301	0.146984	17.1429	0.0195181	3.12751	0.144291	22.871			0.0372266	2.44745	0.0446212	3.05781	0.0216531	1.15647	0.0268394	2.7423	0.0227046	2.25906	0.0203742	2.05544	0.0203435	2.70933	0.0234802	3.19421	0.0215886	3.36301	0.0195181	3.12751			0.0372266	2.44745	0.0446212	3.05781	0.0274513	1.99529	0.027916	2.62319	0.0238447	2.4685	0.0234311
	0.0373953	2.44745	0.160383	10.9581	0.102273	10.7925	0.151911	17.0301	0.147613	17.326	0.0196067	3.5743	0.144909	22.6452			0.0373953	2.44745	0.0448234	3.05781	0.0217512	1.15647	0.0270018	2.14242	0.0228077	2.25906	0.0204666	2.05544	0.0204666	2.70933	0.0235866	3.19421	0.0217192	3.36301	0.0196067	3.5743			0.0373953	2.44745	0.0448234	3.05781	0.0275759	1.99529	0.0280425	2.62319	0.0239527	1.50853	0.0235373
	0.0375077	2.44745	0.161027	10.6426	0.102658	10.7925	0.152559	17.2368	0.148206	17.1429	0.0196953	3.5743	0.145527	22.871			0.0375077	2.44745	0.0450256	2.16595	0.0218493	1.15647	0.027083	2.14242	0.0228764	2.25906	0.0205281	2.53259	0.0205281	3.70751	0.023693	3.19421	0.0217846	2.93439	0.0196953	3.5743			0.0375077	2.44745	0.0450256	2.16595	0.0277005	1.99529	0.028169	3.09682	0.0240248	1.50853	0.0236435
	0.0376764	2.44745	0.161711	10.6426	0.103042	10.7925	0.153169	17.2368	0.148835	17.1429	0.0197543	3.5743	0.146109	23.0968			0.0376764	2.44745	0.0451604	2.16595	0.0219148	1.81013	0.0272048	2.14242	0.0229794	2.25906	0.0206205	2.53259	0.0206205	3.70751	0.0237639	3.19421	0.0218826	2.93439	0.0197543	3.5743			0.0376764	2.44745	0.0451604	2.16595	0.0277835	1.99529	0.0282534	3.09682	0.0241328	1.50853	0.0237143
	0.0378451	1.7756	0.162395	10.9581	0.103542	11.2821	0.153817	17.2368	0.149465	17.5275	0.0198724	3.5743	0.146727	22.871			0.0378451	1.7756	0.0453626	3.05781	0.0220129	1.81013	0.0273266	2.14242	0.0230825	2.25906	0.0207128	2.53259	0.0207128	3.70751	0.0238703	2.69733	0.0219805	2.93439	0.0198724	3.5743			0.0378451	1.7756	0.0453626	3.05781	0.0279497	3.04941	0.028422	2.62319	0.0242409	1.98851	0.0238559
	0.0380138	1.7756	0.163039	10.9581	0.103927	11.0256	0.154465	17.4436	0.150094	17.326	0.0199315	3.5743	0.147345	23.0968			0.0380138	1.7756	0.0455648	3.05781	0.022111	1.81013	0.0274078	1.54254	0.0231855	1.74895	0.0208051	2.53259	0.0207743	4.17094	0.0239767	2.69733	0.0220785	2.4728	0.0199315	3.5743			0.0380138	1.7756	0.0455648	3.05781	0.0280327	2.52235	0.0285064	2.62319	0.024349	2.4685	0.0239267
	0.0381263	1.10375	0.163723	10.6426	0.104312	11.2821	0.155075	17.4436	0.150687	17.326	0.0199906	3.12751	0.147927	23.3226			0.0381263	1.10375	0.0456997	3.94967	0.0222091	1.81013	0.0275296	1.54254	0.0232542	1.74895	0.0208667	2.05544	0.0208667	3.70751	0.0240477	2.69733	0.0221438	2.93439	0.0199906	3.12751			0.0381263	1.10375	0.0456997	3.94967	0.0281573	2.52235	0.0285907	2.62319	0.024421	2.4685	0.0240328
	0.0383512	1.10375	0.164407	10.9581	0.10485	11.2821	0.155722	17.4436	0.151317	17.5275	0.0201087	3.12751	0.148545	23.0968			0.0383512	1.10375	0.0459693	3.05781	0.0223073	1.15647	0.0276515	1.54254	0.0233916	2.25906	0.0209898	2.05544	0.020959	3.20842	0.0241895	2.69733	0.0222418	3.36301	0.0201087	3.12751			0.0383512	1.10375	0.0459693	3.05781	0.0282819	2.52235	0.0287594	2.62319	0.0245651	1.98851	0.024139
	0.0384637	2.44745	0.16505	10.9581	0.105196	11.0256	0.15637	17.6316	0.151946	17.5275	0.0201677	3.12751	0.149164	23.3226			0.0384637	2.44745	0.0461041	3.05781	0.0223727	1.15647	0.0277733	2.14242	0.0234603	2.76917	0.0210513	2.05544	0.0210513	3.20842	0.0242605	2.69733	0.0223398	3.36301	0.0201677	3.12751			0.0384637	2.44745	0.0461041	3.05781	0.0284065	1.99529	0.0288437	3.09682	0.0246371	1.98851	0.0242452
	0.0386324	2.44745	0.165735	10.9581	0.105619	11.0256	0.15698	17.6316	0.152539	17.5275	0.0202563	3.12751	0.149745	23.5323			0.0386324	2.44745	0.0463063	3.94967	0.0224708	1.15647	0.0278545	2.7423	0.0235634	2.25906	0.0211437	2.05544	0.0211129	3.70751	0.0243669	3.19421	0.0224051	3.36301	0.0202563	3.12751			0.0386324	2.44745	0.0463063	3.94967	0.0284896	1.99529	0.0289702	3.09682	0.0247452	1.98851	0.024316
	0.0388011	2.44745	0.166419	11.2737	0.106119	11.0256	0.157628	17.4436	0.153168	17.9487	0.0203449	3.5743	0.150364	23.3226			0.0388011	2.44745	0.0465085	2.16595	0.0225689	1.15647	0.0280169	2.14242	0.0236664	2.25906	0.021236	2.05544	0.021236	2.70933	0.0244733	3.19421	0.0225358	3.36301	0.0203449	3.5743			0.0388011	2.44745	0.0465085	2.16595	0.0286141	2.52235	0.0290967	3.09682	0.0248532	1.98851	0.0244222
	0.0389136	2.44745	0.167062	10.9581	0.106504	11.0256	0.158276	17.8383	0.153798	17.5275	0.0204335	3.5743	0.150982	23.7581			0.0389136	2.44745	0.0467107	3.05781	0.0226671	1.15647	0.0280981	2.7423	0.0237351	2.76917	0.0212975	2.53259	0.0212975	3.70751	0.0245797	3.19421	0.0226011	3.36301	0.0204335	3.5743			0.0389136	2.44745	0.0467107	3.05781	0.0287387	2.52235	0.0292232	3.09682	0.0249253	1.98851	0.0245284
	0.0390823	2.44745	0.167746	10.9581	0.106889	11.0256	0.158886	17.6316	0.15439	17.7473	0.0204925	3.5743	0.151564	23.7581			0.0390823	2.44745	0.0468455	3.05781	0.0227325	1.81013	0.0282199	2.7423	0.0238381	2.76917	0.0213899	2.53259	0.0213899	3.70751	0.0246506	3.19421	0.0226991	2.93439	0.0204925	3.5743			0.0390823	2.44745	0.0468455	3.05781	0.0288218	2.52235	0.0293076	3.09682	0.0250333	1.98851	0.0245992
	0.039251	1.7756	0.16843	11.2737	0.107389	11.5385	0.159534	17.8383	0.15502	17.9487	0.0206106	3.5743	0.152182	23.5323			0.039251	1.7756	0.0470477	2.16595	0.0228306	1.81013	0.0283417	2.14242	0.0239412	1.74895	0.0214822	2.53259	0.0214822	3.70751	0.024757	2.69733	0.022797	2.93439	0.0206106	3.5743			0.039251	1.7756	0.0470477	2.16595	0.0289879	3.04941	0.0294763	2.62319	0.0251414	1.50853	0.0247407
	0.0394197	1.7756	0.169074	10.9581	0.107773	11.5385	0.160181	17.8383	0.155649	17.9487	0.0206697	3.5743	0.1528	23.9839			0.0394197	1.7756	0.0472499	3.94967	0.0229287	1.81013	0.0284229	2.14242	0.0240442	1.74895	0.0215745	3.04645	0.0215438	3.70751	0.0248634	2.69733	0.022895	2.93439	0.0206697	3.5743			0.0394197	1.7756	0.0472499	3.94967	0.029071	3.04941	0.0295606	2.62319	0.0252494	2.4685	0.0248115
	0.0395321	1.7756	0.169758	11.2737	0.108158	11.5385	0.160791	17.8383	0.156242	17.7473	0.0207288	3.5743	0.153382	23.9839			0.0395321	1.7756	0.0473847	3.94967	0.0230269	1.81013	0.0285447	2.14242	0.0241129	2.25906	0.0216361	3.04645	0.0216361	3.70751	0.0249344	2.69733	0.0229604	2.93439	0.0207288	3.5743			0.0395321	1.7756	0.0473847	3.94967	0.0291956	3.04941	0.0296449	2.62319	0.0253215	2.4685	0.0249177
	0.0397571	1.10375	0.170442	11.5892	0.108696	11.7949	0.161439	17.8383	0.156871	18.1502	0.0208469	3.5743	0.154	23.7581			0.0397571	1.10375	0.0476544	3.94967	0.023125	1.15647	0.0286666	1.54254	0.0242503	2.25906	0.0217592	2.05544	0.0217284	3.20842	0.0250763	2.69733	0.0230583	3.36301	0.0208469	3.5743			0.0397571	1.10375	0.0476544	3.94967	0.0293202	2.52235	0.0298136	2.62319	0.0254655	2.4685	0.0250239
	0.0398695	2.44745	0.171086	11.2737	0.109043	11.5385	0.162087	18.0451	0.157501	17.9487	0.0209059	3.12751	0.154618	24.2097			0.0398695	2.44745	0.0477892	3.94967	0.0231904	1.15647	0.0287884	2.14242	0.024319	2.76917	0.0218208	2.05544	0.0218208	3.70751	0.0251472	2.69733	0.0231563	3.36301	0.0209059	3.12751			0.0398695	2.44745	0.0477892	3.94967	0.0294447	2.52235	0.029898	2.62319	0.0255376	2.4685	0.0251301
	0.0400382	2.44745	0.17177	11.2737	0.109466	11.2821	0.162735	18.0451	0.158094	17.9487	0.0209945	3.5743	0.1552	23.9839			0.0400382	2.44745	0.0479914	3.94967	0.0232885	1.15647	0.0288696	2.7423	0.0244221	2.76917	0.0219131	2.05544	0.0218823	3.70751	0.0252536	3.19421	0.0232216	3.36301	0.0209945	3.5743			0.0400382	2.44745	0.0479914	3.94967	0.0295278	2.52235	0.0300245	3.09682	0.0256456	2.4685	0.0252009
	0.0402069	2.44745	0.172454	11.5892	0.109966	11.2821	0.163345	18.0451	0.158723	18.3516	0.0210831	3.5743	0.155818	24.2097			0.0402069	2.44745	0.0481936	3.05781	0.0233866	1.15647	0.029032	2.7423	0.0245251	2.25906	0.0220054	2.05544	0.0220054	3.70751	0.02536	3.69108	0.0233523	3.36301	0.0210831	3.5743			0.0402069	2.44745	0.0481936	3.05781	0.0296524	2.52235	0.030151	3.09682	0.0257537	1.98851	0.025307
	0.0403194	2.44745	0.173098	11.2737	0.11035	11.2821	0.163993	18.2519	0.159353	18.1502	0.0211717	3.5743	0.156436	24.4355			0.0403194	2.44745	0.0483958	3.05781	0.0234848	1.15647	0.0291132	2.7423	0.0245938	2.76917	0.022067	2.53259	0.022067	3.70751	0.0254664	3.19421	0.0234176	3.36301	0.0211717	3.5743			0.0403194	2.44745	0.0483958	3.05781	0.029777	1.99529	0.0302775	3.09682	0.0258257	1.98851	0.0254132
	0.0404881	2.44745	0.173782	11.2737	0.110735	11.5385	0.16464	18.0451	0.159945	18.1502	0.0212307	4.05546	0.157018	24.4355			0.0404881	2.44745	0.0485306	3.05781	0.0235502	1.81013	0.029235	2.7423	0.0246969	2.76917	0.0221593	2.53259	0.0221593	3.70751	0.0255373	3.19421	0.0235156	2.93439	0.0212307	4.05546			0.0404881	2.44745	0.0485306	3.05781	0.02986	2.52235	0.0303618	3.09682	0.0259338	1.98851	0.025484
	0.0406568	1.10375	0.174466	11.5892	0.111235	11.7949	0.16525	18.2519	0.160575	18.5348	0.0213488	4.05546	0.157636	24.2097			0.0406568	1.10375	0.0487328	3.05781	0.0236483	1.81013	0.0293568	2.14242	0.0247999	2.25906	0.0222516	3.04645	0.0222516	4.17094	0.0256792	3.69108	0.0236136	2.93439	0.0213488	4.05546			0.0406568	1.10375	0.0487328	3.05781	0.0300262	3.04941	0.0305305	2.62319	0.0260419	1.98851	0.0256256
	0.0408255	1.7756	0.17511	11.5892	0.11162	11.7949	0.165898	18.4586	0.161204	18.3516	0.0214079	4.05546	0.158255	24.6613			0.0408255	1.7756	0.048935	3.94967	0.0237464	1.81013	0.029438	2.14242	0.024903	1.74895	0.022344	2.53259	0.0223132	3.70751	0.0257502	3.19421	0.0237115	2.93439	0.0214079	4.05546			0.0408255	1.7756	0.048935	3.94967	0.0301092	3.04941	0.0306148	2.62319	0.0261499	1.98851	0.0256964
	0.040938	1.7756	0.175794	11.5892	0.112004	11.7949	0.166546	18.4586	0.161797	18.3516	0.021467	3.12751	0.158836	24.6613			0.040938	1.7756	0.0490698	3.94967	0.0238446	1.81013	0.0295599	2.14242	0.0249717	1.74895	0.0224055	2.53259	0.0224055	3.70751	0.0258211	3.19421	0.0237769	2.93439	0.021467	3.12751			0.040938	1.7756	0.0490698	3.94967	0.0302338	3.57647	0.0306992	2.62319	0.026222	2.4685	0.0258026
	0.0411629	1.7756	0.176478	11.5892	0.112543	11.7949	0.167156	18.4586	0.162426	18.5348	0.0215851	3.5743	0.159455	24.6613			0.0411629	1.7756	0.0493394	3.94967	0.0239427	1.15647	0.0296817	2.14242	0.0251091	2.25906	0.0225286	2.53259	0.0224978	3.20842	0.025963	2.69733	0.0238748	2.93439	0.0215851	3.5743			0.0411629	1.7756	0.0493394	3.94967	0.0303584	3.04941	0.0308678	2.62319	0.026366	2.4685	0.0259088
	0.0412754	2.44745	0.177121	11.2737	0.112927	11.7949	0.167804	18.6654	0.163056	18.3516	0.0216441	3.5743	0.160073	24.871			0.0412754	2.44745	0.0494743	3.94967	0.0240081	1.15647	0.0298035	2.14242	0.0251778	2.76917	0.0225902	2.05544	0.0225902	3.20842	0.0260339	3.19421	0.0239728	3.36301	0.0216441	3.5743			0.0412754	2.44745	0.0494743	3.94967	0.030483	2.52235	0.0309522	2.62319	0.0264381	2.4685	0.0260149
	0.0414441	2.44745	0.177805	11.5892	0.113312	11.7949	0.168452	18.4586	0.163648	18.5348	0.0217327	3.5743	0.160655	24.871			0.0414441	2.44745	0.0496765	3.94967	0.0241062	1.15647	0.0298847	2.7423	0.0252808	2.25906	0.0226825	2.05544	0.0226517	2.70933	0.0261403	2.69733	0.0240381	3.36301	0.0217327	3.5743			0.0414441	2.44745	0.0496765	3.94967	0.0305661	2.52235	0.0310787	3.09682	0.0265461	2.4685	0.0260857
	0.0416128	2.44745	0.17849	11.9048	0.113812	11.7949	0.169061	18.6654	0.164278	18.7363	0.0218213	3.5743	0.161273	24.6613			0.0416128	2.44745	0.0498787	3.05781	0.0242044	1.15647	0.0300471	2.7423	0.0253838	2.25906	0.0227748	2.05544	0.0227748	3.20842	0.0262467	3.19421	0.0241688	3.36301	0.0218213	3.5743			0.0416128	2.44745	0.0498787	3.05781	0.0306906	2.52235	0.0312052	3.09682	0.0266542	1.98851	0.0261919
	0.0417252	2.44745	0.179133	11.5892	0.114197	11.7949	0.169709	18.8534	0.164908	18.5348	0.0219099	4.05546	0.161891	24.871			0.0417252	2.44745	0.0500809	3.05781	0.0243025	1.81013	0.0301283	2.7423	0.0254869	2.76917	0.0228364	2.53259	0.0228364	3.20842	0.0263531	3.69108	0.0242341	3.8246	0.0219099	4.05546			0.0417252	2.44745	0.0500809	3.05781	0.0308152	2.52235	0.0313317	3.09682	0.0267262	1.98851	0.0262981
	0.0418939	2.44745	0.179817	11.5892	0.114581	11.7949	0.170357	18.6654	0.1655	18.7363	0.0219689	4.05546	0.162473	25.0968			0.0418939	2.44745	0.0502157	3.05781	0.0243679	1.81013	0.0302501	3.29933	0.0255556	2.76917	0.0229287	3.04645	0.0229287	3.70751	0.0264241	3.69108	0.0243321	2.93439	0.0219689	4.05546			0.0418939	2.44745	0.0502157	3.05781	0.0308983	2.52235	0.031416	3.09682	0.0268343	1.98851	0.0263689
	0.0420626	1.7756	0.180501	11.9048	0.115081	12.0513	0.170967	18.6654	0.16613	18.9377	0.022087	4.05546	0.163091	25.0968			0.0420626	1.7756	0.0504853	3.05781	0.024466	1.81013	0.0303719	2.14242	0.0256586	2.25906	0.0230211	2.53259	0.0230211	3.70751	0.0265659	3.19421	0.0244301	2.93439	0.022087	4.05546			0.0420626	1.7756	0.0504853	3.05781	0.0310644	3.04941	0.0315847	2.62319	0.0269423	1.98851	0.0265105
	0.0422313	1.7756	0.181145	11.5892	0.115466	12.0513	0.171615	19.0602	0.166759	18.7363	0.0221461	4.05546	0.163709	25.0968			0.0422313	1.7756	0.0506201	3.94967	0.0245642	1.81013	0.0304531	2.14242	0.0257617	1.74895	0.0231134	2.53259	0.0230826	3.20842	0.0266369	3.19421	0.0245281	2.93439	0.0221461	4.05546			0.0422313	1.7756	0.0506201	3.94967	0.0311475	3.04941	0.0316691	2.62319	0.0270504	1.98851	0.0265812
	0.0423438	1.7756	0.181829	11.5892	0.115851	12.0513	0.172263	18.6654	0.167352	18.9377	0.0222052	3.5743	0.164291	25.3226			0.0423438	1.7756	0.0507549	3.94967	0.0246623	1.81013	0.030575	2.14242	0.0258304	2.25906	0.0231749	2.53259	0.0231749	3.70751	0.0267078	2.69733	0.0245934	3.36301	0.0222052	3.5743			0.0423438	1.7756	0.0507549	3.94967	0.0312721	3.04941	0.0317534	2.62319	0.0271224	2.4685	0.0266874
	0.0425687	1.7756	0.182513	12.2203	0.116389	12.0513	0.172872	18.8534	0.167981	18.9377	0.0223233	3.5743	0.164909	25.0968			0.0425687	1.7756	0.0510245	3.94967	0.0247604	1.15647	0.0306968	2.14242	0.0259678	2.25906	0.023298	2.05544	0.0232673	3.20842	0.0268497	3.19421	0.0246914	2.93439	0.0223233	3.5743			0.0425687	1.7756	0.0510245	3.94967	0.0313967	3.04941	0.0319221	2.62319	0.0272665	2.4685	0.0267936
	0.0426812	2.44745	0.183157	11.9048	0.116774	12.331	0.17352	19.2669	0.168611	18.9377	0.0223823	3.5743	0.165527	25.3226			0.0426812	2.44745	0.0511593	3.94967	0.0248258	1.15647	0.0308186	2.14242	0.0260365	2.76917	0.0233596	2.05544	0.0233596	3.20842	0.0269206	3.19421	0.0247893	3.36301	0.0223823	3.5743			0.0426812	2.44745	0.0511593	3.94967	0.0315212	2.52235	0.0320064	2.62319	0.0273385	2.4685	0.0268998
	0.0428499	2.44745	0.183841	11.9048	0.117158	12.0513	0.174168	19.0602	0.169203	18.9377	0.0224709	3.5743	0.166109	25.5484			0.0428499	2.44745	0.0513616	3.94967	0.024924	1.15647	0.0308998	2.7423	0.0261395	2.76917	0.0234519	2.05544	0.0234212	3.20842	0.027027	3.19421	0.0248547	3.8246	0.0224709	3.5743			0.0428499	2.44745	0.0513616	3.94967	0.0316043	2.52235	0.0321329	3.09682	0.0274466	2.4685	0.0269706
	0.0430186	2.44745	0.184525	12.2203	0.117658	12.0513	0.174778	19.0602	0.169833	19.3407	0.0225595	3.5743	0.166727	25.3226			0.0430186	2.44745	0.0515638	3.05781	0.0250221	1.15647	0.0310622	2.7423	0.0262426	2.25906	0.0235443	2.53259	0.0235443	3.20842	0.0271334	3.69108	0.0249853	3.36301	0.0225595	3.5743			0.0430186	2.44745	0.0515638	3.05781	0.0317289	2.52235	0.0322594	3.09682	0.0275547	1.98851	0.0270768
	0.0431311	2.44745	0.185209	11.9048	0.118043	12.0513	0.175426	19.2669	0.170463	19.1392	0.0226481	4.05546	0.167345	25.5484			0.0431311	2.44745	0.051766	3.05781	0.0251202	1.15647	0.0311434	2.7423	0.0263456	2.76917	0.0236058	2.53259	0.0236058	3.20842	0.0272398	3.69108	0.0250506	3.8246	0.0226481	4.05546			0.0431311	2.44745	0.051766	3.05781	0.0318535	2.52235	0.0323859	3.09682	0.0276267	1.98851	0.027183
	0.0432998	2.44745	0.185853	11.9048	0.118428	12.0513	0.176074	19.0602	0.171055	19.1392	0.0227071	4.05546	0.167927	25.7742			0.0432998	2.44745	0.0519008	3.05781	0.0251856	2.51407	0.0312652	2.7423	0.0264143	2.76917	0.0236981	3.04645	0.0236981	3.70751	0.0273108	3.69108	0.0251486	3.36301	0.0227071	4.05546			0.0432998	2.44745	0.0519008	3.05781	0.0319365	2.52235	0.0324703	3.09682	0.0277348	1.98851	0.0272537
	0.0434685	1.7756	0.186537	12.5359	0.118928	12.331	0.176684	19.2669	0.171685	19.5421	0.0228253	4.05546	0.168545	25.5484			0.0434685	1.7756	0.0521704	3.05781	0.0252837	2.51407	0.031387	2.7423	0.0265174	2.25906	0.0237905	2.53259	0.0237905	3.70751	0.0274526	3.69108	0.0252466	2.93439	0.0228253	4.05546			0.0434685	1.7756	0.0521704	3.05781	0.0321027	3.57647	0.0326389	2.62319	0.0278428	1.98851	0.0273953
	0.0436372	1.7756	0.187221	12.2203	0.119351	12.331	0.177331	19.4737	0.172314	19.3407	0.0228843	4.05546	0.169164	25.7742			0.0436372	1.7756	0.0523052	3.94967	0.0253819	1.81013	0.0314682	2.14242	0.0266204	2.25906	0.0238828	2.53259	0.023852	3.70751	0.0275236	3.19421	0.0253446	2.93439	0.0228843	4.05546			0.0436372	1.7756	0.0523052	3.94967	0.0321857	3.04941	0.0327233	2.62319	0.0279509	2.4685	0.0274661
	0.0437496	1.7756	0.187865	12.2203	0.119697	12.331	0.177979	19.4737	0.172907	19.5421	0.0229434	3.5743	0.169782	26.2097			0.0437496	1.7756	0.05244	3.94967	0.02548	1.81013	0.0315901	2.14242	0.0266891	2.25906	0.0239444	2.53259	0.0239444	3.70751	0.0275945	3.19421	0.0254099	3.36301	0.0229434	3.5743			0.0437496	1.7756	0.05244	3.94967	0.0323103	3.04941	0.0328076	2.62319	0.0280229	2.4685	0.0275723
	0.0439746	1.7756	0.188549	12.5359	0.120235	12.5874	0.178627	19.2669	0.173536	19.5421	0.0230615	3.5743	0.170364	26			0.0439746	1.7756	0.0527096	3.94967	0.0255781	1.15647	0.0317119	2.14242	0.0268265	2.76917	0.0240675	2.05544	0.0240367	3.20842	0.0277364	3.19421	0.0255079	2.93439	0.0230615	3.5743			0.0439746	1.7756	0.0527096	3.94967	0.0324349	3.04941	0.0329763	2.62319	0.028167	2.4685	0.0276785
	0.044087	1.7756	0.189233	11.9048	0.12062	12.5874	0.179237	19.6805	0.174166	19.5421	0.0231205	3.5743	0.170982	26			0.044087	1.7756	0.0528444	3.94967	0.0256435	1.15647	0.0318337	2.14242	0.0268952	2.76917	0.024129	2.05544	0.024129	3.20842	0.0278073	3.19421	0.0256059	3.36301	0.0231205	3.5743			0.044087	1.7756	0.0528444	3.94967	0.0325595	3.04941	0.0330606	3.09682	0.028239	2.4685	0.0277847
	0.0442558	2.44745	0.189876	12.2203	0.121005	12.331	0.179885	19.6805	0.174758	19.5421	0.0232091	3.5743	0.1716	26.2097			0.0442558	2.44745	0.0530466	3.94967	0.0257417	1.15647	0.0319149	2.7423	0.0269982	2.76917	0.0242213	2.53259	0.0241906	3.70751	0.0279137	3.19421	0.0256712	3.8246	0.0232091	3.5743			0.0442558	2.44745	0.0530466	3.94967	0.0326426	2.52235	0.0331871	3.60689	0.0283471	2.4685	0.0278554
	0.0444244	2.44745	0.19056	12.5359	0.121505	12.5874	0.180533	19.4737	0.175388	19.7436	0.0232977	3.5743	0.172182	26.2097			0.0444244	2.44745	0.0532489	3.05781	0.0258398	1.15647	0.0320773	2.7423	0.0271013	2.25906	0.0243137	2.05544	0.0243137	3.20842	0.0280201	3.69108	0.0258018	4.28619	0.0232977	3.5743			0.0444244	2.44745	0.0532489	3.05781	0.0327671	2.52235	0.0333137	3.09682	0.0284551	1.98851	0.0279616
	0.0445369	2.44745	0.191245	12.5359	0.121889	12.331	0.181143	19.8872	0.176017	19.5421	0.0233863	4.05546	0.1728	26.2097			0.0445369	2.44745	0.0534511	3.05781	0.0259379	1.15647	0.0321585	2.7423	0.0272043	2.76917	0.0243752	3.04645	0.0243752	4.17094	0.0281266	3.69108	0.0258671	3.8246	0.0233863	4.05546			0.0445369	2.44745	0.0534511	3.05781	0.0328917	2.52235	0.0334402	3.60689	0.0285272	1.98851	0.0280678
	0.0447056	2.44745	0.191888	12.2203	0.122274	12.331	0.18179	19.8872	0.17661	19.7436	0.0234453	4.05546	0.173418	26.4355			0.0447056	2.44745	0.0535859	3.94967	0.0260033	1.81013	0.0322803	2.7423	0.027273	2.76917	0.0244676	3.04645	0.0244676	4.17094	0.0281975	3.69108	0.0259651	3.36301	0.0234453	4.05546			0.0447056	2.44745	0.0535859	3.94967	0.0329748	2.52235	0.0335245	3.60689	0.0286352	1.98851	0.0281386
	0.0448743	1.7756	0.192572	12.5359	0.122774	12.8205	0.182438	19.6805	0.17724	19.9451	0.0235635	4.05546	0.174	26.4355			0.0448743	1.7756	0.0538555	3.05781	0.0261015	2.51407	0.0324021	2.7423	0.0273761	2.76917	0.0245599	3.04645	0.0245599	3.70751	0.0283394	3.69108	0.0260631	2.93439	0.0235635	4.05546			0.0448743	1.7756	0.0538555	3.05781	0.0331409	3.04941	0.0336932	3.09682	0.0287433	1.98851	0.0282802
	0.045043	1.7756	0.193256	12.5359	0.123197	12.5874	0.183048	19.8872	0.177869	19.7436	0.0236225	4.05546	0.174618	26.4355			0.045043	1.7756	0.0539903	3.94967	0.0261996	1.81013	0.0324834	2.14242	0.0274791	2.25906	0.0246522	3.04645	0.0246214	4.17094	0.0284103	3.19421	0.0261611	3.36301	0.0236225	4.05546			0.045043	1.7756	0.0539903	3.94967	0.033224	3.57647	0.0337775	3.09682	0.0288513	2.4685	0.028351
	0.0451555	1.7756	0.1939	12.5359	0.123543	12.5874	0.183696	19.8872	0.178462	19.7436	0.0236816	3.5743	0.175236	26.6613			0.0451555	1.7756	0.0541251	3.94967	0.0262977	2.51407	0.0326052	2.14242	0.0275478	2.25906	0.0247138	2.53259	0.0247138	4.17094	0.0284812	3.19421	0.0262264	3.36301	0.0236816	3.5743			0.0451555	1.7756	0.0541251	3.94967	0.0333486	3.04941	0.0338619	3.09682	0.0289234	2.4685	0.0284572
	0.0453804	1.7756	0.194584	12.8514	0.124082	12.8205	0.184344	19.8872	0.179091	20.1465	0.0237997	4.05546	0.175818	26.6613			0.0453804	1.7756	0.0543947	4.84154	0.0263958	1.15647	0.032727	2.14242	0.0276852	2.76917	0.0248369	2.05544	0.0248061	3.70751	0.0286231	3.69108	0.0263244	3.36301	0.0237997	4.05546			0.0453804	1.7756	0.0543947	4.84154	0.0334732	3.04941	0.0340305	2.62319	0.0290675	2.4685	0.0285633
	0.0454929	1.7756	0.195268	12.8514	0.124466	12.8205	0.184954	20.0752	0.179721	20.1465	0.0238587	3.5743	0.176436	26.6613			0.0454929	1.7756	0.0545295	3.94967	0.0264613	1.15647	0.0328488	2.14242	0.0277539	2.76917	0.0248984	2.53259	0.0248984	3.70751	0.028694	3.19421	0.0264224	3.8246	0.0238587	3.5743			0.0454929	1.7756	0.0545295	3.94967	0.0335977	3.04941	0.0341149	2.62319	0.0291395	2.9142	0.0286695
	0.0456616	2.44745	0.195912	12.5359	0.124851	12.5874	0.185602	20.0752	0.180313	20.1465	0.0239473	3.5743	0.177055	26.8871			0.0456616	2.44745	0.0547317	4.84154	0.0265594	1.15647	0.03293	2.7423	0.027857	2.76917	0.0249908	2.53259	0.02496	3.70751	0.0288005	3.19421	0.0264877	3.8246	0.0239473	3.5743			0.0456616	2.44745	0.0547317	4.84154	0.0336808	3.04941	0.0342414	3.09682	0.0292476	2.4685	0.0287403
	0.0458303	2.44745	0.196596	12.8514	0.125351	12.5874	0.186249	19.8872	0.180943	20.348	0.0240359	4.05546	0.177636	26.8871			0.0458303	2.44745	0.0549339	3.94967	0.0266575	1.15647	0.0330924	2.7423	0.02796	2.76917	0.0250831	3.04645	0.0250831	3.70751	0.0289069	4.18796	0.0266183	3.8246	0.0240359	4.05546			0.0458303	2.44745	0.0549339	3.94967	0.0338054	3.04941	0.0343679	3.60689	0.0293556	1.98851	0.0288465
	0.0459428	2.44745	0.19728	12.8514	0.125736	12.5874	0.186859	20.0752	0.181572	20.1465	0.0241245	4.05546	0.178255	26.8871			0.0459428	2.44745	0.0551362	3.94967	0.0267556	1.15647	0.0331736	2.7423	0.0280631	2.76917	0.0251447	2.53259	0.0251447	3.70751	0.0290133	3.69108	0.0266836	3.8246	0.0241245	4.05546			0.0459428	2.44745	0.0551362	3.94967	0.03393	2.52235	0.0344944	3.60689	0.0294277	2.4685	0.0289527
	0.0461115	2.44745	0.197924	12.5359	0.12612	12.5874	0.187507	20.282	0.182165	20.1465	0.0241835	4.05546	0.178873	27.1129			0.0461115	2.44745	0.055271	3.05781	0.0268211	1.81013	0.0332954	2.7423	0.0281318	2.76917	0.025237	3.04645	0.025237	4.17094	0.0290842	3.69108	0.0267816	3.8246	0.0241835	4.05546			0.0461115	2.44745	0.055271	3.05781	0.034013	3.04941	0.0345787	3.60689	0.0295357	2.4685	0.0290235
	0.0462802	1.7756	0.198608	12.8514	0.12662	13.0769	0.188155	20.282	0.182795	20.348	0.0243017	4.05546	0.179455	27.1129			0.0462802	1.7756	0.0555406	3.05781	0.0269192	1.81013	0.0334172	2.7423	0.0282348	2.25906	0.0253293	3.04645	0.0253293	4.17094	0.0292261	3.69108	0.0268796	3.36301	0.0243017	4.05546			0.0462802	1.7756	0.0555406	3.05781	0.0341792	3.04941	0.0347474	3.09682	0.0296438	1.98851	0.029165
	0.0464489	1.7756	0.199292	12.8514	0.127043	13.0769	0.188765	20.282	0.183424	20.348	0.0243607	4.53661	0.180073	27.1129			0.0464489	1.7756	0.0556754	3.94967	0.0270173	1.81013	0.0335391	2.14242	0.0283379	2.25906	0.0254216	2.53259	0.0253909	4.17094	0.029297	3.19421	0.0269776	3.36301	0.0243607	4.53661			0.0464489	1.7756	0.0556754	3.94967	0.0342622	3.04941	0.0348317	3.09682	0.0297518	1.98851	0.0292358
	0.0465613	1.7756	0.199936	12.8514	0.127428	12.8205	0.189413	20.4887	0.184017	20.348	0.0244198	4.05546	0.180691	27.5645			0.0465613	1.7756	0.0558102	3.94967	0.0271154	1.81013	0.0336203	3.29933	0.0284066	1.74895	0.0254832	3.04645	0.0254832	4.17094	0.029368	3.19421	0.0270429	3.36301	0.0244198	4.05546			0.0465613	1.7756	0.0558102	3.94967	0.0343868	3.04941	0.0349161	2.62319	0.0298239	2.4685	0.029342
	0.0467863	1.7756	0.20062	13.167	0.127928	13.0769	0.190061	20.282	0.184646	20.5495	0.0245379	3.5743	0.181273	27.3387			0.0467863	1.7756	0.0560798	4.84154	0.0272136	1.15647	0.0337421	2.14242	0.0285439	2.25906	0.0256063	2.05544	0.0255755	4.17094	0.0295098	3.19421	0.0271409	3.36301	0.0245379	3.5743			0.0467863	1.7756	0.0560798	4.84154	0.0345114	3.04941	0.0350848	2.62319	0.0299679	2.4685	0.0294482
	0.0468987	1.7756	0.201304	13.167	0.128313	13.0769	0.19067	20.6955	0.185276	20.7509	0.0245969	3.5743	0.181891	27.3387			0.0468987	1.7756	0.0562146	3.94967	0.027279	1.15647	0.0338639	2.14242	0.0286126	2.76917	0.0256679	2.05544	0.0256679	3.70751	0.0295808	3.69108	0.0272389	3.8246	0.0245969	3.5743			0.0468987	1.7756	0.0562146	3.94967	0.034636	3.04941	0.0351691	3.09682	0.03004	2.4685	0.0295544
	0.0470674	2.44745	0.201947	12.8514	0.128697	12.8205	0.191318	20.6955	0.185868	20.348	0.0246855	3.5743	0.182509	27.7742			0.0470674	2.44745	0.0564168	4.84154	0.0273771	1.81013	0.0339451	2.7423	0.0287157	2.76917	0.0257602	2.53259	0.0257294	3.70751	0.0296872	3.19421	0.0273042	3.8246	0.0246855	3.5743			0.0470674	2.44745	0.0564168	4.84154	0.0347191	3.04941	0.0352956	3.60689	0.030148	2.4685	0.0296252
	0.0472361	2.44745	0.202631	13.167	0.129197	12.8205	0.191966	20.4887	0.186498	20.7509	0.0247741	3.5743	0.183127	27.5645			0.0472361	2.44745	0.056619	3.94967	0.0274752	1.15647	0.0341075	2.7423	0.0288187	2.76917	0.0258525	2.53259	0.0258525	4.17094	0.0297936	4.18796	0.0274348	3.8246	0.0247741	3.5743			0.0472361	2.44745	0.056619	3.94967	0.0348436	2.52235	0.0354221	3.09682	0.0302561	1.98851	0.0297314
	0.0473486	2.44745	0.203315	12.8514	0.129582	13.0769	0.192576	20.6955	0.187127	20.9524	0.0248627	4.53661	0.183709	27.5645			0.0473486	2.44745	0.0568212	3.05781	0.0275733	1.81013	0.0341887	2.7423	0.0289218	2.25906	0.0259141	2.53259	0.0259141	3.70751	0.0299	3.69108	0.0275002	3.8246	0.0248627	4.53661			0.0473486	2.44745	0.0568212	3.05781	0.0349682	2.52235	0.0355486	3.09682	0.0303281	1.98851	0.0298375
	0.0475173	3.1193	0.203959	12.8514	0.129967	13.0769	0.193224	20.6955	0.18772	20.7509	0.0249217	4.53661	0.184327	28			0.0475173	3.1193	0.0569561	3.05781	0.0276388	1.81013	0.0343105	3.29933	0.0289905	2.76917	0.0260064	3.04645	0.0260064	3.70751	0.0299709	3.69108	0.0275981	3.8246	0.0249217	4.53661			0.0475173	3.1193	0.0569561	3.05781	0.0350513	3.04941	0.035633	3.60689	0.0304362	2.4685	0.0299083
	0.047686	1.7756	0.204643	13.167	0.130505	13.3333	0.193872	20.6955	0.188349	20.9524	0.0250399	4.53661	0.184945	27.7742			0.047686	1.7756	0.0572257	3.94967	0.0277369	2.51407	0.0344324	2.7423	0.0290935	2.25906	0.0260987	3.04645	0.0260987	4.17094	0.0301128	3.69108	0.0276961	3.36301	0.0250399	4.53661			0.047686	1.7756	0.0572257	3.94967	0.0352174	3.57647	0.0358016	3.09682	0.0305442	2.4685	0.0300499
	0.0478547	1.7756	0.205327	13.167	0.13089	13.3333	0.194481	20.9023	0.188979	21.1355	0.0250989	4.53661	0.185527	27.7742			0.0478547	1.7756	0.0573605	3.94967	0.027835	1.81013	0.0345542	2.14242	0.0291966	2.76917	0.0261911	3.04645	0.0261603	4.17094	0.0301837	3.19421	0.0277941	3.36301	0.0250989	4.53661			0.0478547	1.7756	0.0573605	3.94967	0.0353005	3.04941	0.035886	3.09682	0.0306523	1.98851	0.0301207
	0.0479672	1.7756	0.205971	12.8514	0.131274	13.3333	0.195129	20.9023	0.189572	20.9524	0.025158	4.05546	0.186145	28.2258			0.0479672	1.7756	0.0574953	3.94967	0.0279331	1.81013	0.0346354	2.7423	0.0292653	2.25906	0.0262526	3.04645	0.0262526	3.70751	0.0302547	3.69108	0.0278594	3.8246	0.025158	4.05546			0.0479672	1.7756	0.0574953	3.94967	0.0354251	3.04941	0.0359703	3.09682	0.0307243	2.4685	0.0302269
	0.0481921	1.7756	0.206655	13.167	0.131774	13.3333	0.195777	20.9023	0.190201	20.9524	0.0252761	3.5743	0.186764	28			0.0481921	1.7756	0.0577649	4.84154	0.0280313	1.15647	0.0347572	2.14242	0.0294027	2.25906	0.0263757	2.53259	0.0263449	3.70751	0.0303965	3.69108	0.0279574	3.36301	0.0252761	3.5743			0.0481921	1.7756	0.0577649	4.84154	0.0355496	3.57647	0.036139	3.09682	0.0308684	2.9142	0.0303331
	0.0483046	2.44745	0.207339	13.167	0.132159	13.3333	0.196387	21.0902	0.190831	21.337	0.0253351	4.05546	0.187345	28			0.0483046	2.44745	0.0578997	3.94967	0.0280967	1.81013	0.034879	2.7423	0.0294714	2.76917	0.0264373	2.53259	0.0264373	3.20842	0.0304675	3.69108	0.0280554	4.28619	0.0253351	4.05546			0.0483046	2.44745	0.0578997	3.94967	0.0356742	3.04941	0.0362233	3.09682	0.0309405	2.9142	0.0304392
	0.0484733	2.44745	0.207983	13.167	0.132544	13.3333	0.197035	21.0902	0.191423	21.1355	0.0254237	4.05546	0.187964	28.4516			0.0484733	2.44745	0.0581019	3.94967	0.0281948	1.15647	0.0349602	2.7423	0.0295744	3.27929	0.0265296	2.05544	0.0264988	3.20842	0.0305739	3.19421	0.0281207	3.8246	0.0254237	4.05546			0.0484733	2.44745	0.0581019	3.94967	0.0357573	3.04941	0.0363498	3.60689	0.0310485	2.9142	0.03051
	0.048642	3.1193	0.208667	13.4825	0.133044	13.3333	0.197683	20.9023	0.192053	21.1355	0.0255123	4.05546	0.188582	28.2258			0.048642	3.1193	0.0583041	3.05781	0.0282929	1.81013	0.0351226	3.29933	0.0296775	3.27929	0.0266219	2.53259	0.0266219	3.70751	0.0306803	3.69108	0.0282514	3.8246	0.0255123	4.05546			0.048642	3.1193	0.0583041	3.05781	0.0358819	3.04941	0.0364763	3.60689	0.0311566	2.4685	0.0306162
	0.0487544	2.44745	0.209351	13.167	0.133428	13.0769	0.198293	21.0902	0.192682	21.5385	0.0256009	4.53661	0.189164	28.4516			0.0487544	2.44745	0.0585063	3.05781	0.0283911	1.15647	0.0352038	3.29933	0.0297805	2.76917	0.0266835	2.53259	0.0266835	3.70751	0.0307867	3.69108	0.0283167	3.8246	0.0256009	4.53661			0.0487544	2.44745	0.0585063	3.05781	0.0360065	2.52235	0.0366029	3.60689	0.0312286	2.4685	0.0307224
	0.0489231	3.1193	0.209995	13.167	0.133851	13.3333	0.198941	21.297	0.193275	21.1355	0.02566	4.53661	0.189782	28.4516			0.0489231	3.1193	0.0586411	3.94967	0.0284565	2.51407	0.0353256	3.29933	0.0298492	3.27929	0.0267758	3.56031	0.0267758	3.70751	0.0308576	4.18796	0.0284147	3.8246	0.02566	4.53661			0.0489231	3.1193	0.0586411	3.94967	0.0360895	3.04941	0.0366872	3.60689	0.0313367	2.4685	0.0307932
	0.0490918	1.7756	0.210679	13.4825	0.134351	13.5897	0.199588	21.0902	0.193904	21.337	0.0257781	4.53661	0.1904	28.4516			0.0490918	1.7756	0.0589108	3.94967	0.0285546	2.51407	0.0354475	2.7423	0.0299523	2.25906	0.0268682	3.04645	0.0268682	4.17094	0.0309995	4.18796	0.0285126	3.8246	0.0257781	4.53661			0.0490918	1.7756	0.0589108	3.94967	0.0362557	3.57647	0.0368559	3.60689	0.0314447	2.4685	0.0309348
	0.0492605	1.7756	0.211363	13.4825	0.134736	13.5897	0.200198	21.297	0.194534	21.5385	0.0258371	4.53661	0.190982	28.4516			0.0492605	1.7756	0.0590456	3.94967	0.0286527	1.81013	0.0355693	2.14242	0.0300553	2.76917	0.0269605	3.04645	0.0269297	3.70751	0.0310704	3.19421	0.0286106	3.8246	0.0258371	4.53661			0.0492605	1.7756	0.0590456	3.94967	0.0363387	3.57647	0.0369402	3.09682	0.0315528	2.4685	0.0310056
	0.049373	1.7756	0.212007	13.167	0.135121	13.5897	0.200846	21.485	0.195126	21.337	0.0258962	4.53661	0.1916	28.6774			0.049373	1.7756	0.0591804	4.84154	0.0287509	2.51407	0.0356505	2.7423	0.030124	2.25906	0.027022	3.04645	0.027022	3.70751	0.0311414	3.69108	0.0286759	3.8246	0.0258962	4.53661			0.049373	1.7756	0.0591804	4.84154	0.0364633	3.57647	0.0370245	3.09682	0.0316248	2.4685	0.0311117
	0.0495979	1.7756	0.212691	13.4825	0.135621	13.8462	0.201494	21.297	0.195756	21.5385	0.0260143	4.05546	0.192218	28.9032			0.0495979	1.7756	0.05945	4.84154	0.028849	1.15647	0.0357723	2.7423	0.0302614	2.25906	0.0271451	2.53259	0.0271144	3.70751	0.0312833	3.69108	0.0287739	3.36301	0.0260143	4.05546			0.0495979	1.7756	0.05945	4.84154	0.0365879	3.04941	0.0371932	3.09682	0.0317689	2.9142	0.0312179
	0.0497104	1.7756	0.213375	13.4825	0.136005	13.5897	0.202104	21.485	0.196386	21.7399	0.0260733	4.05546	0.1928	28.9032			0.0497104	1.7756	0.0595848	4.84154	0.0289144	1.81013	0.0358941	2.7423	0.0303301	2.76917	0.0272067	2.53259	0.0272067	3.70751	0.0313542	3.19421	0.0288719	3.8246	0.0260733	4.05546			0.0497104	1.7756	0.0595848	4.84154	0.0367125	3.57647	0.0372776	3.09682	0.0318409	2.9142	0.0313241
	0.0498791	2.44745	0.214018	13.4825	0.13639	13.8462	0.202752	21.6917	0.196978	21.5385	0.0261619	4.05546	0.193418	29.1129			0.0498791	2.44745	0.059787	4.84154	0.0290125	1.15647	0.0359753	2.7423	0.0304331	3.27929	0.027299	2.53259	0.0272683	3.70751	0.0314606	3.69108	0.0289372	3.8246	0.0261619	4.05546			0.0498791	2.44745	0.059787	4.84154	0.0367955	3.04941	0.0374041	3.60689	0.031949	2.9142	0.0313949
	0.0500478	2.44745	0.214702	13.4825	0.136928	13.5897	0.2034	21.297	0.197608	21.7399	0.0262505	4.05546	0.194036	29.1129			0.0500478	2.44745	0.0599892	3.94967	0.0291107	1.81013	0.0361377	3.29933	0.0305362	3.27929	0.0273914	2.53259	0.0273914	3.20842	0.031567	4.68484	0.0290679	3.8246	0.0262505	4.05546			0.0500478	2.44745	0.0599892	3.94967	0.0369201	3.04941	0.0375306	3.60689	0.0320571	2.4685	0.0315011
	0.0501603	2.44745	0.215386	13.7694	0.137275	13.5897	0.204009	21.6917	0.198237	21.7399	0.0263391	4.53661	0.194618	28.9032			0.0501603	2.44745	0.0601914	3.94967	0.0292088	1.15647	0.0362189	3.29933	0.0306392	3.27929	0.0274529	2.53259	0.0274529	3.70751	0.0316734	4.18796	0.0291332	3.8246	0.0263391	4.53661			0.0501603	2.44745	0.0601914	3.94967	0.0370447	3.04941	0.0376571	3.60689	0.0321291	2.4685	0.0316073
	0.050329	3.1193	0.21603	13.4825	0.137698	13.5897	0.204657	21.6917	0.19883	21.7399	0.0263982	4.53661	0.195236	29.1129			0.050329	3.1193	0.0603262	3.94967	0.0292742	2.51407	0.0363407	3.29933	0.0307079	3.27929	0.0275452	3.04645	0.0275452	4.17094	0.0317443	4.18796	0.0292312	3.8246	0.0263982	4.53661			0.050329	3.1193	0.0603262	3.94967	0.0371278	3.57647	0.0377414	3.60689	0.0322371	2.4685	0.0316781
	0.0504977	2.44745	0.216714	13.7694	0.138198	13.5897	0.205305	21.485	0.199459	21.9414	0.0265163	4.53661	0.195855	29.3387			0.0504977	2.44745	0.0605958	3.94967	0.0293723	2.51407	0.0364626	3.29933	0.030811	2.76917	0.0276376	3.56031	0.0276376	4.17094	0.0318862	4.18796	0.0293292	3.8246	0.0265163	4.53661			0.0504977	2.44745	0.0605958	3.94967	0.0372939	3.57647	0.0379101	3.60689	0.0323452	2.4685	0.0318196
	0.0506664	1.7756	0.217398	13.7694	0.138582	13.8462	0.205915	21.6917	0.200089	21.9414	0.0265753	4.53661	0.196436	29.3387			0.0506664	1.7756	0.0607307	4.84154	0.0294704	2.51407	0.0365844	2.7423	0.030914	3.27929	0.0277299	3.56031	0.0276991	4.17094	0.0319572	3.69108	0.0294271	3.36301	0.0265753	4.53661			0.0506664	1.7756	0.0607307	4.84154	0.037377	3.57647	0.0379944	3.09682	0.0324533	2.4685	0.0318904
	0.0507788	1.7756	0.218042	13.4825	0.138967	13.8462	0.206563	21.8985	0.200681	21.7399	0.0266344	4.53661	0.197055	29.5645			0.0507788	1.7756	0.0608655	4.84154	0.0295686	1.81013	0.0366656	2.7423	0.0309827	2.25906	0.0277915	3.04645	0.0277915	4.67003	0.0320281	3.69108	0.0294925	3.8246	0.0266344	4.53661			0.0507788	1.7756	0.0608655	4.84154	0.0375016	3.57647	0.0380788	3.09682	0.0325253	2.9142	0.0319966
	0.0510038	2.44745	0.218726	13.7694	0.139467	14.1026	0.207211	21.6917	0.201311	22.1429	0.0267525	4.05546	0.197673	29.5645			0.0510038	2.44745	0.0611351	4.84154	0.0296667	1.81013	0.0367874	2.7423	0.0311201	2.25906	0.0279146	2.53259	0.0278838	3.70751	0.03217	3.69108	0.0295904	3.8246	0.0267525	4.05546			0.0510038	2.44745	0.0611351	4.84154	0.0376261	3.57647	0.0382474	3.09682	0.0326694	2.9142	0.0321028
	0.0511162	2.44745	0.21941	13.7694	0.139852	14.1026	0.20782	22.1053	0.201941	22.1429	0.0268116	4.05546	0.198255	29.5645			0.0511162	2.44745	0.0612699	4.84154	0.0297321	1.15647	0.0369092	2.7423	0.0311888	3.27929	0.0279761	2.53259	0.0279761	3.70751	0.0322409	3.69108	0.0296884	4.28619	0.0268116	4.05546			0.0511162	2.44745	0.0612699	4.84154	0.0377507	3.57647	0.0383318	3.09682	0.0327414	2.9142	0.032209
	0.0512849	2.44745	0.220054	13.4825	0.140236	14.1026	0.208468	22.1053	0.202533	22.1429	0.0269001	4.05546	0.198873	29.7903			0.0512849	2.44745	0.0614721	4.84154	0.0298302	1.81013	0.0369904	3.29933	0.0312919	3.27929	0.0280684	2.53259	0.0280377	4.17094	0.0323473	3.69108	0.0297537	4.28619	0.0269001	4.05546			0.0512849	2.44745	0.0614721	4.84154	0.0378338	3.04941	0.0384583	3.60689	0.0328495	2.4685	0.0322798
	0.0514536	2.44745	0.220738	13.7694	0.140775	13.8462	0.209116	21.8985	0.203163	22.3443	0.0269887	4.05546	0.199491	29.7903			0.0514536	2.44745	0.0616743	3.94967	0.0299284	1.81013	0.0371528	3.29933	0.0313949	3.27929	0.0281608	2.53259	0.0281608	4.17094	0.0324537	4.18796	0.0298844	3.8246	0.0269887	4.05546			0.0514536	2.44745	0.0616743	3.94967	0.0379584	3.04941	0.0385848	3.60689	0.0329575	2.4685	0.0323859
	0.0515661	2.44745	0.221422	14.0849	0.141121	14.1026	0.209726	22.1053	0.203792	22.3443	0.0270773	4.53661	0.200073	29.7903			0.0515661	2.44745	0.0618765	3.94967	0.0300265	1.81013	0.037234	3.29933	0.031498	2.76917	0.0282223	3.04645	0.0282223	4.17094	0.0325601	4.18796	0.0299497	4.28619	0.0270773	4.53661			0.0515661	2.44745	0.0618765	3.94967	0.038083	3.04941	0.0387113	3.60689	0.0330296	2.4685	0.0324921
	0.0517348	2.44745	0.222066	13.7694	0.141544	13.8462	0.210374	22.312	0.204385	22.1429	0.0271364	5.01777	0.200691	30.0161			0.0517348	2.44745	0.0620113	3.94967	0.0300919	2.51407	0.0373559	3.29933	0.0315667	3.27929	0.0283147	3.04645	0.0283147	5.16912	0.0326311	4.18796	0.0300477	4.28619	0.0271364	5.01777			0.0517348	2.44745	0.0620113	3.94967	0.038166	3.04941	0.0387956	3.60689	0.0331376	2.4685	0.0325629
	0.0519035	2.44745	0.22275	14.0849	0.142044	13.8462	0.211022	22.1053	0.205014	22.3443	0.0272545	5.01777	0.201309	30.0161			0.0519035	2.44745	0.0622809	3.94967	0.03019	2.51407	0.0374777	3.29933	0.0316697	2.76917	0.028407	3.56031	0.028407	4.17094	0.0327729	4.18796	0.0301457	3.36301	0.0272545	5.01777			0.0519035	2.44745	0.0622809	3.94967	0.0383322	3.57647	0.0389643	3.60689	0.0332457	2.4685	0.0327045
	0.0520722	2.44745	0.223434	14.0849	0.142429	14.3357	0.211632	22.312	0.205644	22.3443	0.0273135	5.01777	0.201891	29.7903			0.0520722	2.44745	0.0624157	3.94967	0.0302882	2.51407	0.0375995	2.7423	0.0317727	2.76917	0.0284993	3.56031	0.0284685	4.67003	0.0328439	3.69108	0.0302436	3.8246	0.0273135	5.01777			0.0520722	2.44745	0.0624157	3.94967	0.0384152	3.57647	0.0390487	3.60689	0.0333537	2.4685	0.0327753
	0.0521847	1.7756	0.224078	13.7694	0.142813	14.3357	0.212279	22.312	0.206236	22.3443	0.0274021	4.53661	0.202509	30.2419			0.0521847	1.7756	0.0625506	4.84154	0.0303863	2.51407	0.0376807	2.7423	0.0318414	2.25906	0.0285609	3.56031	0.0285609	4.67003	0.0329148	3.69108	0.030309	3.8246	0.0274021	4.53661			0.0521847	1.7756	0.0625506	4.84154	0.0385398	3.57647	0.0391752	3.09682	0.0334258	2.4685	0.0328815
	0.0524096	2.44745	0.224762	14.0849	0.143313	14.3357	0.212927	22.312	0.206866	22.5458	0.0274907	4.05546	0.203127	30.2419			0.0524096	2.44745	0.0628202	4.84154	0.0304844	1.81013	0.0378025	2.7423	0.0319788	2.76917	0.028684	2.53259	0.0286532	4.17094	0.0330567	3.69108	0.0304069	3.8246	0.0274907	4.05546			0.0524096	2.44745	0.0628202	4.84154	0.0386644	3.57647	0.0393017	3.09682	0.0335699	2.9142	0.0329876
	0.0525221	1.7756	0.225446	14.0849	0.143698	14.3357	0.213537	22.5188	0.207495	22.5458	0.0275498	4.05546	0.203709	30.0161			0.0525221	1.7756	0.062955	4.84154	0.0305498	1.81013	0.0379243	2.7423	0.0320475	2.76917	0.0287455	2.53259	0.0287455	4.17094	0.0331276	3.69108	0.0305049	4.28619	0.0275498	4.05546			0.0525221	1.7756	0.062955	4.84154	0.038789	3.57647	0.039386	3.09682	0.0336419	2.9142	0.0330938
	0.0526908	3.1193	0.226089	13.7694	0.144082	14.3357	0.214185	22.5188	0.208088	22.5458	0.0276383	4.05546	0.204327	30.4516			0.0526908	3.1193	0.0631572	4.84154	0.030648	1.81013	0.0380055	2.7423	0.0321506	3.27929	0.0288379	2.53259	0.0288071	4.17094	0.033234	3.69108	0.0305703	4.28619	0.0276383	4.05546			0.0526908	3.1193	0.0631572	4.84154	0.038872	3.04941	0.0395125	3.60689	0.03375	2.9142	0.0331646
	0.0528595	3.1193	0.226773	14.0849	0.144621	14.3357	0.214833	22.312	0.208718	22.7473	0.0277269	4.05546	0.204945	30.4516			0.0528595	3.1193	0.0633594	3.94967	0.0307461	1.81013	0.0381679	3.29933	0.0322536	3.27929	0.0289302	2.53259	0.0289302	4.17094	0.0333404	4.18796	0.0307009	4.28619	0.0277269	4.05546			0.0528595	3.1193	0.0633594	3.94967	0.0389966	3.04941	0.039639	3.60689	0.033858	2.4685	0.0332708
	0.0529719	2.44745	0.227457	14.4005	0.145006	14.3357	0.215443	22.7068	0.209347	22.7473	0.0278155	4.05546	0.205527	30.2419			0.0529719	2.44745	0.0635616	3.94967	0.0308442	1.81013	0.0382491	3.29933	0.0323567	2.76917	0.0289918	2.53259	0.0289918	4.17094	0.0334468	4.18796	0.0307662	4.28619	0.0278155	4.05546			0.0529719	2.44745	0.0635616	3.94967	0.0391212	3.04941	0.0397655	4.11695	0.0339301	2.4685	0.033377
	0.0531406	2.44745	0.228101	14.0849	0.14539	14.3357	0.216091	22.5188	0.209977	22.7473	0.0278746	4.53661	0.206145	30.6774			0.0531406	2.44745	0.0636964	3.94967	0.0309096	2.51407	0.038371	3.29933	0.0324254	3.27929	0.0290841	3.56031	0.0290841	5.16912	0.0335178	4.18796	0.0308642	4.28619	0.0278746	4.53661			0.0531406	2.44745	0.0636964	3.94967	0.0392043	3.04941	0.0398499	3.60689	0.0340381	2.4685	0.0334478
	0.0533093	2.44745	0.228785	14.4005	0.14589	14.3357	0.216738	22.5188	0.210569	22.9487	0.0279927	5.01777	0.206764	30.6774			0.0533093	2.44745	0.063966	3.94967	0.0310078	2.51407	0.0384928	3.29933	0.0325284	2.76917	0.0291764	3.56031	0.0291764	4.67003	0.0336596	4.18796	0.0309622	3.8246	0.0279927	5.01777			0.0533093	2.44745	0.063966	3.94967	0.0393704	4.10353	0.0400186	4.11695	0.0341462	2.4685	0.0335894
	0.053478	1.7756	0.229469	14.4005	0.146275	14.5921	0.217348	22.7068	0.211199	22.9487	0.0280517	5.01777	0.207345	30.6774			0.053478	1.7756	0.0641008	3.94967	0.0311059	1.81013	0.0386146	3.29933	0.0326315	2.76917	0.0292687	3.56031	0.029238	4.67003	0.0337306	4.18796	0.0310602	3.8246	0.0280517	5.01777			0.053478	1.7756	0.0641008	3.94967	0.0394535	4.10353	0.0401029	3.60689	0.0342542	2.4685	0.0336601
	0.0535905	1.7756	0.230113	14.0849	0.146659	14.5921	0.217996	22.9135	0.211828	22.7473	0.0281403	4.53661	0.207964	30.6774			0.0535905	1.7756	0.0642356	4.84154	0.031204	2.51407	0.0386958	2.7423	0.0327002	2.76917	0.0293303	3.56031	0.0293303	4.67003	0.0338015	3.69108	0.0311255	3.8246	0.0281403	4.53661			0.0535905	1.7756	0.0642356	4.84154	0.0395781	4.10353	0.0402294	3.60689	0.0343263	2.9142	0.0337663
	0.0538154	1.7756	0.230797	14.4005	0.14716	14.8718	0.218644	22.7068	0.212421	23.1502	0.0282289	4.53661	0.208582	30.9032			0.0538154	1.7756	0.0645053	4.84154	0.0313021	1.81013	0.0388176	2.7423	0.0328376	2.76917	0.0294534	3.04645	0.0294226	4.67003	0.0339434	3.69108	0.0312235	4.28619	0.0282289	4.53661			0.0538154	1.7756	0.0645053	4.84154	0.0397026	3.57647	0.0403559	3.60689	0.0344703	2.9142	0.0338725
	0.0539279	1.7756	0.231481	14.4005	0.147544	14.5921	0.219254	22.9135	0.21305	23.1502	0.028288	4.53661	0.209164	30.6774			0.0539279	1.7756	0.0646401	4.84154	0.0313675	1.81013	0.0389394	2.7423	0.0329063	2.76917	0.029515	2.53259	0.029515	4.17094	0.0340143	3.69108	0.0313214	4.28619	0.028288	4.53661			0.0539279	1.7756	0.0646401	4.84154	0.0398272	3.57647	0.0404402	3.60689	0.0345424	2.9142	0.0339787
	0.0540966	3.1193	0.232125	14.4005	0.147929	14.8718	0.219902	22.9135	0.21368	22.9487	0.0283765	4.53661	0.209782	31.129			0.0540966	3.1193	0.0648423	4.84154	0.0314657	1.81013	0.0390206	2.7423	0.0330093	3.27929	0.0296073	2.53259	0.0295765	4.17094	0.0341207	3.69108	0.0313868	4.28619	0.0283765	4.53661			0.0540966	3.1193	0.0648423	4.84154	0.0399103	3.04941	0.0405668	3.60689	0.0346504	2.9142	0.0340495
	0.0542653	3.1193	0.232809	14.4005	0.148467	14.3357	0.22055	22.9135	0.214272	23.1502	0.0284651	4.53661	0.2104	31.129			0.0542653	3.1193	0.0650445	3.94967	0.0315638	1.81013	0.039183	3.29933	0.0331124	3.27929	0.0296996	2.53259	0.0296996	4.17094	0.0342271	4.18796	0.0315174	4.28619	0.0284651	4.53661			0.0542653	3.1193	0.0650445	3.94967	0.0400349	3.04941	0.0406933	4.11695	0.0347585	2.4685	0.0341557
	0.0543778	3.1193	0.233493	14.7447	0.148852	14.5921	0.221159	23.1203	0.214902	23.3516	0.0285537	4.05546	0.210982	30.9032			0.0543778	3.1193	0.0652467	3.94967	0.0316619	1.15647	0.0392643	3.29933	0.0332154	3.27929	0.0297612	2.53259	0.0297612	4.17094	0.0343335	4.18796	0.0315827	4.28619	0.0285537	4.05546			0.0543778	3.1193	0.0652467	3.94967	0.0401595	3.57647	0.0408198	4.11695	0.0348305	2.4685	0.0342618
	0.0545465	3.1193	0.234137	14.4005	0.149237	14.5921	0.221807	23.1203	0.215532	23.1502	0.0286128	5.01777	0.2116	31.129			0.0545465	3.1193	0.0653815	3.94967	0.0317273	2.51407	0.0393861	3.29933	0.0332841	3.27929	0.0298535	3.56031	0.0298535	4.17094	0.0344045	4.18796	0.0316807	4.28619	0.0286128	5.01777			0.0545465	3.1193	0.0653815	3.94967	0.0402425	3.04941	0.0409041	4.11695	0.0349386	2.4685	0.0343326
	0.0547152	2.44745	0.234821	14.4005	0.149737	14.5921	0.222455	22.9135	0.216124	23.3516	0.0287309	5.01777	0.212218	31.3548			0.0547152	2.44745	0.0656511	3.94967	0.0318255	2.51407	0.0395079	3.29933	0.0334215	2.76917	0.0299458	3.56031	0.0299458	4.67003	0.0345464	4.68484	0.0317787	3.8246	0.0287309	5.01777			0.0547152	2.44745	0.0656511	3.94967	0.0404087	4.10353	0.0410728	3.60689	0.0350466	2.9142	0.0344742
	0.0548839	1.7756	0.235505	14.7447	0.150121	14.8718	0.223065	23.3271	0.216754	23.5348	0.0287899	5.01777	0.2128	31.129			0.0548839	1.7756	0.0657859	3.94967	0.0319236	2.51407	0.0396297	2.7423	0.0334902	2.76917	0.0300382	3.56031	0.0300074	4.17094	0.0346173	4.18796	0.0318767	3.8246	0.0287899	5.01777			0.0548839	1.7756	0.0657859	3.94967	0.0404917	3.57647	0.0411571	3.60689	0.0351547	2.4685	0.034545
	0.0549963	2.44745	0.236149	14.4005	0.150506	15.1282	0.223713	23.3271	0.217383	23.3516	0.0288785	5.01777	0.213418	31.3548			0.0549963	2.44745	0.0659207	5.66969	0.0320217	2.51407	0.0397109	2.7423	0.0335589	2.76917	0.0300997	3.56031	0.0300997	4.17094	0.0346882	3.69108	0.031942	4.28619	0.0288785	5.01777			0.0549963	2.44745	0.0659207	5.66969	0.0406163	3.57647	0.0412836	3.60689	0.0352267	2.9142	0.0346512
	0.0552213	2.44745	0.236833	14.4005	0.151006	15.1282	0.224361	23.1203	0.217976	23.5348	0.0289671	4.53661	0.214036	31.3548			0.0552213	2.44745	0.0661903	5.66969	0.0321198	1.81013	0.0398327	2.7423	0.0336963	2.76917	0.0302228	4.07417	0.030192	4.17094	0.0348301	4.18796	0.03204	3.8246	0.0289671	4.53661			0.0552213	2.44745	0.0661903	5.66969	0.0407409	3.57647	0.0414101	3.60689	0.0353708	2.9142	0.0347574
	0.0553337	2.44745	0.237517	14.7447	0.151429	15.1282	0.22497	23.3271	0.218605	23.5348	0.0290262	4.53661	0.214618	31.3548			0.0553337	2.44745	0.0663252	5.66969	0.0321853	1.81013	0.0399545	2.7423	0.033765	2.76917	0.0302844	3.04645	0.0302844	3.70751	0.034901	3.69108	0.032138	4.28619	0.0290262	4.53661			0.0553337	2.44745	0.0663252	5.66969	0.0408655	3.57647	0.0414945	3.60689	0.0354429	2.9142	0.0348636
	0.0555024	3.1193	0.23816	14.4005	0.151775	15.1282	0.225618	23.3271	0.219235	23.5348	0.0291147	4.53661	0.215236	31.5806			0.0555024	3.1193	0.0665274	5.66969	0.0322834	1.81013	0.0400357	2.7423	0.033868	3.27929	0.0303767	2.53259	0.0303459	4.17094	0.0350074	4.18796	0.0322033	4.28619	0.0291147	4.53661			0.0555024	3.1193	0.0665274	5.66969	0.0409485	3.57647	0.041621	3.60689	0.0355509	2.9142	0.0349343
	0.0556711	3.1193	0.238844	14.4005	0.152314	14.8718	0.226266	23.3271	0.219827	23.5348	0.0292033	4.53661	0.215855	31.5806			0.0556711	3.1193	0.0667296	3.94967	0.0323815	1.81013	0.0401981	3.29933	0.0339711	3.7894	0.030469	2.53259	0.030469	4.17094	0.0351139	4.18796	0.0323339	4.28619	0.0292033	4.53661			0.0556711	3.1193	0.0667296	3.94967	0.0410731	3.04941	0.0417475	4.11695	0.035659	2.9142	0.0350405
	0.0557836	3.1193	0.239528	14.7447	0.152698	14.8718	0.226876	23.5338	0.220457	23.7363	0.0292919	4.53661	0.216436	31.5806			0.0557836	3.1193	0.0669318	3.94967	0.0324796	1.81013	0.0402794	3.8992	0.0340741	3.7894	0.0305306	2.53259	0.0305306	4.17094	0.0352203	4.68484	0.0323992	4.74777	0.0292919	4.53661			0.0557836	3.1193	0.0669318	3.94967	0.0411977	3.04941	0.041874	4.11695	0.035731	2.9142	0.0351467
	0.0559523	3.1193	0.240172	14.4005	0.153083	14.8718	0.227524	23.5338	0.221087	23.5348	0.029351	5.01777	0.217055	31.7903			0.0559523	3.1193	0.0670666	3.94967	0.0325451	2.51407	0.0404012	3.29933	0.0341428	3.27929	0.0306229	3.04645	0.0306229	4.17094	0.0352912	4.18796	0.0324972	4.28619	0.029351	5.01777			0.0559523	3.1193	0.0670666	3.94967	0.0412808	3.57647	0.0419583	4.11695	0.0358391	2.4685	0.0352175
	0.056121	2.44745	0.240856	14.4005	0.153583	14.8718	0.228172	23.5338	0.221679	23.7363	0.0294691	5.01777	0.217673	31.7903			0.056121	2.44745	0.0673362	3.94967	0.0326432	2.51407	0.040523	3.29933	0.0342802	3.27929	0.0307153	3.56031	0.0307153	4.17094	0.0354331	4.68484	0.0325952	4.28619	0.0294691	5.01777			0.056121	2.44745	0.0673362	3.94967	0.0414469	4.10353	0.042127	4.11695	0.0359471	2.4685	0.0353591
	0.0562897	2.44745	0.24154	15.0602	0.153967	15.1282	0.228782	23.5338	0.222309	23.9377	0.0295281	5.01777	0.218255	31.7903			0.0562897	2.44745	0.067471	3.94967	0.0327413	2.51407	0.0406448	2.7423	0.0343489	2.76917	0.0308076	3.56031	0.0307768	4.17094	0.035504	4.18796	0.0326932	4.28619	0.0295281	5.01777			0.0562897	2.44745	0.067471	3.94967	0.04153	4.10353	0.0422114	3.60689	0.0360552	2.4685	0.0354299
	0.0564022	2.44745	0.242184	14.7447	0.154352	15.3846	0.229429	23.7406	0.222938	23.7363	0.0296167	5.01777	0.218873	32.0161			0.0564022	2.44745	0.0676058	4.84154	0.0328394	2.51407	0.040726	3.29933	0.0344176	2.76917	0.0308691	3.56031	0.0308691	4.67003	0.0355749	3.69108	0.0327585	4.28619	0.0296167	5.01777			0.0564022	2.44745	0.0676058	4.84154	0.0416546	4.10353	0.0423379	3.60689	0.0361272	2.9142	0.035536
	0.0566271	2.44745	0.242868	14.7447	0.154852	15.3846	0.230077	23.5338	0.223531	23.9377	0.0297053	4.53661	0.219491	32.0161			0.0566271	2.44745	0.0678754	5.66969	0.0329376	2.51407	0.0408478	2.7423	0.034555	2.76917	0.0309922	3.56031	0.0309615	4.17094	0.0357168	4.18796	0.0328565	4.28619	0.0297053	4.53661			0.0566271	2.44745	0.0678754	5.66969	0.0417791	3.57647	0.0424644	3.60689	0.0362713	3.39419	0.0356422
	0.0567396	2.44745	0.243552	15.0602	0.155275	15.3846	0.230687	23.7406	0.22416	24.1575	0.0297644	4.53661	0.220073	31.7903			0.0567396	2.44745	0.0680102	4.84154	0.033003	1.81013	0.0409696	2.7423	0.0346237	2.76917	0.0310538	3.04645	0.0310538	4.67003	0.0357878	4.18796	0.0329545	4.74777	0.0297644	4.53661			0.0567396	2.44745	0.0680102	4.84154	0.0419037	4.10353	0.0425487	3.60689	0.0363433	3.39419	0.0357484
	0.0569083	3.1193	0.244196	14.7447	0.155621	15.3846	0.231335	23.9286	0.22479	23.9377	0.0298529	4.53661	0.220691	32.2419			0.0569083	3.1193	0.0682125	4.84154	0.0331011	1.81013	0.0410508	2.7423	0.0347268	3.27929	0.0311461	3.04645	0.0311154	4.17094	0.0358942	4.18796	0.0330198	4.28619	0.0298529	4.53661			0.0569083	3.1193	0.0682125	4.84154	0.0419868	3.57647	0.0426752	3.60689	0.0364514	2.9142	0.0358192
	0.057077	3.1193	0.24488	14.7447	0.15616	15.3846	0.231983	23.7406	0.225419	24.1575	0.0299415	4.53661	0.221309	32.2419			0.057077	3.1193	0.0684147	3.94967	0.0331992	1.81013	0.0412133	3.8992	0.0348298	3.27929	0.0312385	3.04645	0.0312385	3.70751	0.0360006	4.68484	0.0331504	4.74777	0.0299415	4.53661			0.057077	3.1193	0.0684147	3.94967	0.0421114	3.57647	0.0428017	4.11695	0.0365595	2.9142	0.0359254
	0.0571895	3.1193	0.245564	15.0602	0.156544	15.3846	0.232593	23.9286	0.226012	24.359	0.0300301	4.53661	0.221891	32.0161			0.0571895	3.1193	0.0686169	3.94967	0.0332974	1.81013	0.0412945	3.29933	0.0349328	3.7894	0.0313	3.04645	0.0313	3.70751	0.036107	4.18796	0.0332158	4.74777	0.0300301	4.53661			0.0571895	3.1193	0.0686169	3.94967	0.042236	3.57647	0.0429282	4.11695	0.0366315	2.4685	0.0360316
	0.0573582	3.1193	0.246208	14.7447	0.156929	15.3846	0.233241	23.9286	0.226641	24.1575	0.0300892	5.01777	0.222509	32.2419			0.0573582	3.1193	0.0687517	4.84154	0.0333628	2.51407	0.0414163	3.29933	0.0350015	3.27929	0.0313923	3.04645	0.0313923	4.67003	0.0361779	4.68484	0.0333137	4.74777	0.0300892	5.01777			0.0573582	3.1193	0.0687517	4.84154	0.042319	3.04941	0.0430126	4.11695	0.0367395	2.4685	0.0361024
	0.0575269	2.44745	0.246892	15.0602	0.157429	15.3846	0.233888	23.9286	0.227271	24.1575	0.0302073	5.01777	0.223127	32.4677			0.0575269	2.44745	0.0690213	4.84154	0.0334609	2.51407	0.0415381	3.29933	0.0351389	3.27929	0.0314847	3.56031	0.0314847	4.17094	0.0363198	4.68484	0.0334117	4.28619	0.0302073	5.01777			0.0575269	2.44745	0.0690213	4.84154	0.0424852	4.10353	0.0431812	4.11695	0.0368476	2.4685	0.0362439
	0.0576956	2.44745	0.247576	15.3758	0.157814	15.641	0.234498	23.9286	0.227864	24.359	0.0302663	5.49892	0.223709	32.4677			0.0576956	2.44745	0.0691561	3.94967	0.033559	2.51407	0.0416599	2.7423	0.0352076	2.76917	0.031577	3.56031	0.0315462	4.67003	0.0363907	4.68484	0.0335097	4.28619	0.0302663	5.49892			0.0576956	2.44745	0.0691561	3.94967	0.0425682	4.10353	0.0432656	3.60689	0.0369557	2.4685	0.0363147
	0.057808	2.44745	0.24822	15.0602	0.158198	15.641	0.235146	24.1353	0.228493	24.359	0.0303549	5.49892	0.224327	32.4677			0.057808	2.44745	0.0692909	5.66969	0.0336571	2.51407	0.0417411	3.29933	0.0352763	2.76917	0.0316386	3.56031	0.0316386	4.17094	0.0364617	4.18796	0.033575	4.28619	0.0303549	5.49892			0.057808	2.44745	0.0692909	5.66969	0.0426928	4.10353	0.0433921	3.09682	0.0370277	2.9142	0.0364209
	0.058033	2.44745	0.248904	14.7447	0.158698	15.641	0.235794	24.1353	0.229123	24.359	0.0304435	4.53661	0.224945	32.6935			0.058033	2.44745	0.0695605	5.66969	0.0337553	2.51407	0.0418629	2.7423	0.0354137	2.76917	0.0317617	3.56031	0.0317309	4.17094	0.0366035	4.18796	0.033673	4.28619	0.0304435	4.53661			0.058033	2.44745	0.0695605	5.66969	0.0428174	4.10353	0.0435186	3.60689	0.0371718	3.39419	0.0365271
	0.0581454	2.44745	0.249588	15.3758	0.159122	15.8741	0.236404	24.1353	0.229715	24.5604	0.0305026	4.53661	0.225527	32.4677			0.0581454	2.44745	0.0696953	4.84154	0.0338207	1.81013	0.0419847	2.7423	0.0354824	2.76917	0.0318232	3.04645	0.0318232	4.17094	0.0366745	4.18796	0.033771	4.28619	0.0305026	4.53661			0.0581454	2.44745	0.0696953	4.84154	0.042942	4.10353	0.0436029	3.60689	0.0372438	3.39419	0.0366333
	0.0583141	3.1193	0.250272	15.0602	0.159506	15.641	0.237052	24.5489	0.230345	24.5604	0.0305912	5.01777	0.226145	32.4677			0.0583141	3.1193	0.0698975	5.66969	0.0339188	1.81013	0.0420659	2.7423	0.0355855	2.76917	0.0319155	3.04645	0.0318848	4.17094	0.0367809	4.18796	0.0338363	4.74777	0.0305912	5.01777			0.0583141	3.1193	0.0698975	5.66969	0.043025	3.57647	0.0437294	3.60689	0.0373519	2.9142	0.0367041
	0.0584828	3.1193	0.250915	15.0602	0.160006	15.641	0.2377	24.1353	0.230974	24.5604	0.0306797	5.01777	0.226764	32.9194			0.0584828	3.1193	0.0700998	4.84154	0.0340169	1.81013	0.0422284	3.8992	0.0356885	3.27929	0.0320079	3.04645	0.0320079	4.17094	0.0368873	4.68484	0.0339669	5.20936	0.0306797	5.01777			0.0584828	3.1193	0.0700998	4.84154	0.0431496	3.57647	0.0438559	4.11695	0.0374599	3.39419	0.0368103
	0.0585953	3.1193	0.251599	15.3758	0.160391	15.3846	0.238309	24.3421	0.231567	24.7436	0.0307683	4.53661	0.227345	32.6935			0.0585953	3.1193	0.070302	3.94967	0.0341151	1.81013	0.0423096	3.29933	0.0357916	3.7894	0.0320694	2.53259	0.0320694	3.70751	0.0369937	4.68484	0.0340323	4.74777	0.0307683	4.53661			0.0585953	3.1193	0.070302	3.94967	0.0432742	3.57647	0.0439825	4.11695	0.037532	2.9142	0.0369164
	0.058764	3.1193	0.252283	15.3758	0.160775	15.641	0.238957	24.5489	0.232196	24.7436	0.0308274	5.01777	0.227964	32.9194			0.058764	3.1193	0.0704368	3.94967	0.0341805	2.51407	0.0424314	3.29933	0.0358603	3.27929	0.0321618	3.04645	0.0321618	4.67003	0.0370646	4.68484	0.0341303	4.28619	0.0308274	5.01777			0.058764	3.1193	0.0704368	3.94967	0.0433573	3.57647	0.0440668	4.11695	0.03764	2.4685	0.0369872
	0.0589327	2.44745	0.252927	15.0602	0.161275	15.641	0.239605	24.3421	0.232826	24.5604	0.0309455	5.49892	0.228582	33.129			0.0589327	2.44745	0.0707064	4.84154	0.0342786	2.51407	0.0425532	3.29933	0.0359977	3.27929	0.0322541	3.56031	0.0322541	4.67003	0.0372065	4.68484	0.0342282	4.28619	0.0309455	5.49892			0.0589327	2.44745	0.0707064	4.84154	0.0435234	4.10353	0.0442355	4.11695	0.0377481	2.9142	0.0371288
	0.0591014	2.44745	0.253611	15.6627	0.16166	15.8741	0.240215	24.5489	0.233419	24.7436	0.0310045	5.49892	0.229164	32.9194			0.0591014	2.44745	0.0708412	3.94967	0.0343767	2.51407	0.042675	3.29933	0.0360664	2.76917	0.0323464	3.56031	0.0323156	4.67003	0.0372774	4.68484	0.0343262	4.28619	0.0310045	5.49892			0.0591014	2.44745	0.0708412	3.94967	0.0436065	4.10353	0.0443198	3.60689	0.0378561	2.9142	0.0371996
	0.0592139	2.44745	0.254295	15.3758	0.162045	15.8741	0.240863	24.7556	0.234048	24.7436	0.0310931	5.01777	0.229782	32.9194			0.0592139	2.44745	0.070976	5.66969	0.0344749	2.51407	0.0427562	3.29933	0.0361351	3.27929	0.032408	3.56031	0.032408	4.67003	0.0373484	4.18796	0.0343915	4.28619	0.0310931	5.01777			0.0592139	2.44745	0.070976	5.66969	0.0437311	4.10353	0.0444463	3.60689	0.0379282	3.39419	0.0373058
	0.0594388	2.44745	0.254939	15.3758	0.162583	15.8741	0.241511	24.5489	0.234678	24.7436	0.0311817	5.01777	0.2304	33.3548			0.0594388	2.44745	0.0712456	4.84154	0.034573	2.51407	0.042878	3.29933	0.0362725	3.27929	0.0325311	4.07417	0.0325003	4.17094	0.0374902	4.18796	0.0344895	4.28619	0.0311817	5.01777			0.0594388	2.44745	0.0712456	4.84154	0.0438556	4.10353	0.0445728	3.60689	0.0380723	3.39419	0.037412
	0.0595513	2.44745	0.255623	15.6627	0.162968	15.8741	0.242159	24.5489	0.23527	24.9451	0.0312408	5.01777	0.230982	33.129			0.0595513	2.44745	0.0713804	5.66969	0.0346384	1.81013	0.0429998	3.29933	0.0363412	2.76917	0.0325926	3.04645	0.0325926	3.70751	0.0375612	4.18796	0.0345875	4.28619	0.0312408	5.01777			0.0595513	2.44745	0.0713804	5.66969	0.0439802	4.10353	0.0446572	3.60689	0.0381443	3.39419	0.0375181
	0.05972	3.1193	0.256307	15.3758	0.163352	15.8741	0.242768	24.7556	0.2359	24.9451	0.0313294	5.01777	0.2316	33.3548			0.05972	3.1193	0.0715826	5.66969	0.0347365	1.81013	0.043081	3.29933	0.0364442	3.27929	0.032685	3.04645	0.0326542	3.70751	0.0376676	4.18796	0.0346528	4.74777	0.0313294	5.01777			0.05972	3.1193	0.0715826	5.66969	0.0440633	4.59294	0.0447837	3.60689	0.0382523	3.39419	0.0375889
	0.0598887	3.1193	0.256951	15.3758	0.163852	15.8741	0.243416	24.7556	0.236529	24.9451	0.0314179	5.01777	0.232218	33.5806			0.0598887	3.1193	0.0717848	4.84154	0.0348347	1.81013	0.0432435	3.8992	0.0365472	3.27929	0.0327773	3.56031	0.0327773	4.17094	0.037774	4.68484	0.0347835	4.74777	0.0314179	5.01777			0.0598887	3.1193	0.0717848	4.84154	0.0441879	3.57647	0.0449102	4.11695	0.0383604	3.39419	0.0376951
	0.0600011	3.1193	0.257635	15.9782	0.164237	15.8741	0.244064	24.7556	0.237122	24.9451	0.0315065	4.53661	0.2328	33.3548			0.0600011	3.1193	0.0719871	4.84154	0.0349328	1.81013	0.0433247	3.8992	0.0366503	3.7894	0.0328389	3.04645	0.0328389	4.17094	0.0378804	4.68484	0.0348488	4.74777	0.0315065	4.53661			0.0600011	3.1193	0.0719871	4.84154	0.0443125	3.57647	0.0450367	4.11695	0.0384324	2.9142	0.0378013
	0.0601698	3.1193	0.258319	15.6627	0.164622	15.8741	0.244674	24.9624	0.237751	24.9451	0.0315656	5.49892	0.233418	33.5806			0.0601698	3.1193	0.0721219	4.84154	0.0349982	2.51407	0.0434465	3.8992	0.036719	3.27929	0.0329312	3.04645	0.0329312	4.67003	0.0379513	4.68484	0.0349468	4.74777	0.0315656	5.49892			0.0601698	3.1193	0.0721219	4.84154	0.0443955	3.57647	0.045121	4.11695	0.0385405	2.9142	0.0378721
	0.0603385	3.1193	0.258963	15.3758	0.165122	15.8741	0.245322	24.9624	0.238381	25.1465	0.0316837	5.49892	0.234036	33.8065			0.0603385	3.1193	0.0723915	4.84154	0.0350963	2.51407	0.0435683	3.8992	0.0368564	3.27929	0.0330235	3.56031	0.0330235	4.67003	0.0380932	4.68484	0.0350447	4.28619	0.0316837	5.49892			0.0603385	3.1193	0.0723915	4.84154	0.0445617	3.57647	0.0452897	4.11695	0.0386486	2.9142	0.0380137
	0.0605072	2.44745	0.259647	15.9782	0.165506	16.1305	0.24597	24.9624	0.238973	25.1465	0.0317428	5.49892	0.234618	33.5806			0.0605072	2.44745	0.0725263	4.84154	0.0351945	2.51407	0.0436901	3.29933	0.0369251	3.27929	0.0331158	3.56031	0.0330851	4.67003	0.0381641	4.68484	0.0351427	4.28619	0.0317428	5.49892			0.0605072	2.44745	0.0725263	4.84154	0.0446447	4.10353	0.045374	3.60689	0.0387566	2.9142	0.0380845
	0.0606197	1.7756	0.260331	15.6627	0.165929	16.3869	0.24658	25.1504	0.239603	25.1465	0.0318313	5.01777	0.235236	33.5806			0.0606197	1.7756	0.0726611	5.66969	0.0352926	2.51407	0.0437713	3.29933	0.0369938	3.27929	0.0331774	4.07417	0.0331774	4.67003	0.0382351	4.18796	0.035208	4.28619	0.0318313	5.01777			0.0606197	1.7756	0.0726611	5.66969	0.0447693	4.10353	0.0455005	3.60689	0.0388287	2.9142	0.0381906
	0.0608446	2.44745	0.260975	15.6627	0.166429	16.3869	0.247227	24.9624	0.240233	25.1465	0.0319199	5.01777	0.235855	34.0323			0.0608446	2.44745	0.0729307	5.66969	0.0353907	2.51407	0.0438931	3.29933	0.0371312	3.27929	0.0333005	4.07417	0.0332697	4.67003	0.038377	4.18796	0.035306	4.28619	0.0319199	5.01777			0.0608446	2.44745	0.0729307	5.66969	0.0448939	4.10353	0.0456271	3.60689	0.0389727	3.39419	0.0382968
	0.0609571	2.44745	0.261659	15.9782	0.166814	16.3869	0.247875	25.1504	0.240825	25.348	0.031979	5.01777	0.236436	33.8065			0.0609571	2.44745	0.0730655	5.66969	0.0354561	1.81013	0.0440149	3.29933	0.0371999	2.76917	0.0333621	3.04645	0.0333621	4.17094	0.0384479	4.18796	0.035404	4.28619	0.031979	5.01777			0.0609571	2.44745	0.0730655	5.66969	0.0450185	4.10353	0.0457114	4.11695	0.0390448	3.39419	0.038403
	0.0611258	3.1193	0.262343	15.9782	0.167199	16.3869	0.248485	25.1504	0.241455	25.1465	0.0320676	5.01777	0.237055	33.8065			0.0611258	3.1193	0.0732677	5.66969	0.0355542	2.51407	0.0440962	3.29933	0.0373029	3.27929	0.0334544	3.04645	0.0334236	4.17094	0.0385543	4.18796	0.0354693	4.74777	0.0320676	5.01777			0.0611258	3.1193	0.0732677	5.66969	0.0451015	4.10353	0.0458379	3.60689	0.0391528	3.39419	0.0384738
	0.0612945	3.1193	0.262986	15.6627	0.167699	16.1305	0.249133	25.1504	0.242084	25.348	0.0321561	5.01777	0.237673	34.2581			0.0612945	3.1193	0.0734699	4.84154	0.0356524	1.81013	0.0442586	3.8992	0.037406	3.7894	0.0335467	3.04645	0.0335467	4.17094	0.0386607	4.68484	0.0356	4.74777	0.0321561	5.01777			0.0612945	3.1193	0.0734699	4.84154	0.0452261	3.57647	0.0459644	4.62702	0.0392609	3.39419	0.03858
	0.061407	3.1193	0.26367	15.9782	0.168083	16.1305	0.249781	25.1504	0.242677	25.348	0.0322447	5.01777	0.238255	34.0323			0.061407	3.1193	0.0736721	4.84154	0.0357505	1.81013	0.0443398	3.8992	0.037509	3.7894	0.0336083	3.04645	0.0336083	4.67003	0.0387671	4.68484	0.0356653	4.74777	0.0322447	5.01777			0.061407	3.1193	0.0736721	4.84154	0.0453507	3.57647	0.0460909	4.11695	0.0393329	2.9142	0.0386862
	0.0615757	3.1193	0.264354	15.6627	0.168468	16.3869	0.250391	25.5639	0.243306	25.5495	0.0323038	5.01777	0.238873	34.0323			0.0615757	3.1193	0.073807	4.84154	0.0358159	1.81013	0.0444616	3.29933	0.0375777	3.7894	0.0337006	3.04645	0.0337006	4.67003	0.0388381	4.68484	0.0357633	4.74777	0.0323038	5.01777			0.0615757	3.1193	0.073807	4.84154	0.0454338	3.57647	0.0461753	4.11695	0.039441	2.9142	0.0387569
	0.0617444	3.1193	0.264998	15.9782	0.169007	16.1305	0.251039	25.3571	0.243936	25.348	0.0324219	5.01777	0.239491	34.4839			0.0617444	3.1193	0.0740766	4.84154	0.035914	2.51407	0.0445834	3.8992	0.0377151	3.27929	0.0337929	3.56031	0.0337929	5.16912	0.0389799	4.68484	0.0358613	4.28619	0.0324219	5.01777			0.0617444	3.1193	0.0740766	4.84154	0.0455999	3.57647	0.0463439	4.62702	0.039549	2.9142	0.0388985
	0.0619131	2.44745	0.265682	16.2937	0.169353	16.3869	0.251686	25.3571	0.244528	25.7509	0.032481	5.49892	0.240073	34.0323			0.0619131	2.44745	0.0742114	4.84154	0.0360122	2.51407	0.0447052	3.29933	0.0377838	3.27929	0.0338853	3.56031	0.0338545	4.67003	0.0390509	4.68484	0.0359592	4.28619	0.032481	5.49892			0.0619131	2.44745	0.0742114	4.84154	0.045683	4.10353	0.0464283	3.60689	0.0396571	2.9142	0.0389693
	0.0620255	2.44745	0.266366	15.9782	0.169776	16.3869	0.252296	25.5639	0.245158	25.5495	0.0325695	5.49892	0.240691	34.2581			0.0620255	2.44745	0.0743462	5.66969	0.0361103	2.51407	0.0447864	3.29933	0.0378525	3.27929	0.0339468	3.56031	0.0339468	4.67003	0.0391218	4.18796	0.0360246	4.28619	0.0325695	5.49892			0.0620255	2.44745	0.0743462	5.66969	0.0458076	4.10353	0.0465548	4.11695	0.0397291	2.9142	0.0390755
	0.0622505	2.44745	0.26705	15.9782	0.170276	16.3869	0.252944	25.5639	0.245788	25.5495	0.0326581	5.01777	0.241309	34.6935			0.0622505	2.44745	0.0746158	5.66969	0.0362084	3.218	0.0449082	3.29933	0.0379899	3.27929	0.0340699	4.07417	0.0340391	4.67003	0.0392637	4.18796	0.0361225	4.74777	0.0326581	5.01777			0.0622505	2.44745	0.0746158	5.66969	0.0459321	4.10353	0.0466813	3.60689	0.0398732	3.39419	0.0391817
	0.0623629	2.44745	0.267694	16.2937	0.17066	16.6434	0.253592	25.5639	0.24638	25.9341	0.0327172	5.01777	0.241891	34.4839			0.0623629	2.44745	0.0747506	5.66969	0.0362738	1.81013	0.04503	3.29933	0.0380586	3.27929	0.0341315	3.04645	0.0341315	4.17094	0.0393346	4.18796	0.0362205	4.74777	0.0327172	5.01777			0.0623629	2.44745	0.0747506	5.66969	0.0460567	4.10353	0.0467656	3.60689	0.0399453	3.39419	0.0392879
	0.0625316	3.1193	0.268378	15.9782	0.171045	16.6434	0.254202	25.7519	0.24701	25.9341	0.0328058	5.01777	0.242509	34.4839			0.0625316	3.1193	0.0749528	5.66969	0.036372	1.81013	0.0451113	3.29933	0.0381616	3.27929	0.0342238	3.04645	0.034193	4.67003	0.039441	4.18796	0.0362858	5.20936	0.0328058	5.01777			0.0625316	3.1193	0.0749528	5.66969	0.0461398	4.59294	0.0468921	4.11695	0.0400533	3.39419	0.0393587
	0.0627003	3.1193	0.269062	15.9782	0.171545	16.3869	0.25485	25.5639	0.247639	25.7509	0.0328943	5.01777	0.243127	34.6935			0.0627003	3.1193	0.075155	4.84154	0.0364701	1.81013	0.0452737	3.8992	0.0382647	3.7894	0.0343161	3.56031	0.0343161	4.17094	0.0395474	5.14622	0.0364165	4.74777	0.0328943	5.01777			0.0627003	3.1193	0.075155	4.84154	0.0462644	3.57647	0.0470186	4.11695	0.0401614	3.39419	0.0394648
	0.0628128	3.1193	0.269706	16.2937	0.17193	16.3869	0.255498	25.7519	0.248232	26.1538	0.0329829	5.01777	0.243745	34.6935			0.0628128	3.1193	0.0753572	4.84154	0.0365682	1.81013	0.0453549	3.8992	0.0383677	3.7894	0.0343777	3.04645	0.0343777	4.17094	0.0396538	5.14622	0.0364818	4.74777	0.0329829	5.01777			0.0628128	3.1193	0.0753572	4.84154	0.046389	3.57647	0.0471451	4.11695	0.0402334	2.9142	0.039571
	0.0629815	3.1193	0.27039	16.2937	0.172314	16.3869	0.256145	25.9586	0.248861	25.9341	0.033042	5.49892	0.244327	34.6935			0.0629815	3.1193	0.075492	4.84154	0.0366336	1.81013	0.0454767	3.8992	0.0384364	3.7894	0.03447	3.04645	0.03447	4.67003	0.0397248	4.68484	0.0365798	5.20936	0.033042	5.49892			0.0629815	3.1193	0.075492	4.84154	0.046472	4.10353	0.0472295	4.11695	0.0403415	2.9142	0.0396418
	0.0631502	3.1193	0.271074	16.2937	0.172853	16.3869	0.256755	25.7519	0.249491	25.9341	0.0331601	5.49892	0.244945	34.9194			0.0631502	3.1193	0.0757617	4.84154	0.0367318	2.51407	0.0455985	3.8992	0.0385738	3.27929	0.0345624	3.56031	0.0345624	4.67003	0.0398666	5.14622	0.0366778	5.20936	0.0331601	5.49892			0.0631502	3.1193	0.0757617	4.84154	0.0466381	4.10353	0.0473982	4.62702	0.0404495	2.9142	0.0397834
	0.0633189	2.44745	0.271718	16.6093	0.173199	16.6434	0.257403	25.7519	0.250083	26.1538	0.0332192	5.49892	0.245564	34.9194			0.0633189	2.44745	0.0758965	4.84154	0.0368299	2.51407	0.0457203	3.8992	0.0386425	3.27929	0.0346547	3.56031	0.0346239	5.16912	0.0399376	4.68484	0.0367758	4.28619	0.0332192	5.49892			0.0633189	2.44745	0.0758965	4.84154	0.0467212	4.10353	0.0474825	4.11695	0.0405576	2.9142	0.0398542
	0.0634314	2.44745	0.272402	16.2937	0.173622	16.8998	0.258051	25.9586	0.250713	26.1538	0.0333077	5.49892	0.246145	34.9194			0.0634314	2.44745	0.0760313	5.66969	0.036928	2.51407	0.0458015	3.29933	0.0387112	3.27929	0.0347162	4.07417	0.0347162	5.16912	0.0400085	4.68484	0.0368411	4.74777	0.0333077	5.49892			0.0634314	2.44745	0.0760313	5.66969	0.0468458	4.59294	0.047609	4.11695	0.0406296	2.9142	0.0399604
	0.0636563	3.1193	0.273086	16.2937	0.174122	16.8998	0.258661	25.9586	0.251342	26.1538	0.0333963	5.01777	0.246764	35.1452			0.0636563	3.1193	0.0763009	5.66969	0.0370261	2.51407	0.0459233	3.29933	0.0388486	3.27929	0.0348393	4.07417	0.0348086	4.67003	0.0401504	4.68484	0.0369391	4.74777	0.0333963	5.01777			0.0636563	3.1193	0.0763009	5.66969	0.0469704	4.59294	0.0477355	4.11695	0.0407737	3.87418	0.0400665
	0.0637688	2.44745	0.27373	16.6093	0.174507	16.8998	0.259309	25.9586	0.251935	26.3553	0.0334554	5.01777	0.247382	34.9194			0.0637688	2.44745	0.0764357	5.66969	0.0370916	1.81013	0.0460452	3.8992	0.0389173	3.27929	0.0349009	3.56031	0.0349009	4.17094	0.0402213	4.68484	0.037037	4.28619	0.0334554	5.01777			0.0637688	2.44745	0.0764357	5.66969	0.047095	4.10353	0.0478199	4.11695	0.0408457	3.39419	0.0401727
	0.0639375	3.1193	0.274414	16.2937	0.174891	16.8998	0.259957	26.1654	0.252565	26.3553	0.033544	5.01777	0.247964	34.9194			0.0639375	3.1193	0.0766379	5.66969	0.0371897	1.81013	0.0461264	3.29933	0.0390204	3.27929	0.0349932	3.56031	0.0349625	4.17094	0.0403277	4.68484	0.0371024	5.20936	0.033544	5.01777			0.0639375	3.1193	0.0766379	5.66969	0.047178	4.59294	0.0479464	4.11695	0.0409538	3.39419	0.0402435
	0.0641062	3.79115	0.275098	16.2937	0.175391	16.6434	0.260566	25.9586	0.253194	26.1538	0.0336326	5.01777	0.248582	35.371			0.0641062	3.79115	0.0768401	5.66969	0.0372878	1.81013	0.0462888	3.8992	0.0391234	3.7894	0.0350856	3.56031	0.0350856	4.67003	0.0404341	4.68484	0.037233	5.20936	0.0336326	5.01777			0.0641062	3.79115	0.0768401	5.66969	0.0473026	4.10353	0.0480729	4.62702	0.0410618	3.87418	0.0403497
	0.0642186	3.1193	0.275741	16.6093	0.175776	16.6434	0.261214	26.1654	0.253787	26.5568	0.0337211	5.01777	0.2492	35.1452			0.0642186	3.1193	0.0770423	4.84154	0.0373859	1.81013	0.04637	3.8992	0.0392265	4.26307	0.0351471	3.56031	0.0351471	4.67003	0.0405405	5.14622	0.0372983	4.74777	0.0337211	5.01777			0.0642186	3.1193	0.0770423	4.84154	0.0474272	4.10353	0.0481994	4.62702	0.0411339	2.9142	0.0404559
	0.0643873	3.1193	0.276425	16.2937	0.176161	16.8998	0.261862	26.3534	0.254416	26.5568	0.0337802	5.49892	0.249782	35.1452			0.0643873	3.1193	0.0771771	4.84154	0.0374513	1.81013	0.0464918	4.49908	0.0392952	3.7894	0.0352394	3.56031	0.0352394	5.16912	0.0406115	5.14622	0.0373963	5.20936	0.0337802	5.49892			0.0643873	3.1193	0.0771771	4.84154	0.0475103	4.10353	0.0482837	4.11695	0.0412419	2.9142	0.0405267
	0.064556	3.1193	0.277109	16.2937	0.176699	16.6434	0.262472	26.1654	0.255046	26.3553	0.0338983	5.49892	0.2504	35.5968			0.064556	3.1193	0.0774468	4.84154	0.0375495	3.218	0.0466136	3.8992	0.0394326	3.7894	0.0353318	4.07417	0.0353318	4.67003	0.0407534	5.14622	0.0374943	4.74777	0.0338983	5.49892			0.064556	3.1193	0.0774468	4.84154	0.0476764	4.10353	0.0484524	4.62702	0.04135	3.39419	0.0406682
	0.0647247	2.44745	0.277753	16.9248	0.177084	16.8998	0.26312	26.1654	0.255638	26.7582	0.0339574	5.49892	0.251018	35.371			0.0647247	2.44745	0.0775816	5.66969	0.0376476	2.51407	0.0467354	3.8992	0.0395013	3.27929	0.0354241	3.56031	0.0353933	4.67003	0.0408243	4.68484	0.0375923	4.74777	0.0339574	5.49892			0.0647247	2.44745	0.0775816	5.66969	0.0477595	4.59294	0.0485367	4.11695	0.0414581	2.9142	0.040739
	0.0648372	2.44745	0.278437	16.6093	0.177468	17.1562	0.263768	26.3534	0.256268	26.7582	0.0340459	5.98008	0.2516	35.371			0.0648372	2.44745	0.0777164	5.66969	0.0377457	2.51407	0.0468166	3.29933	0.03957	3.7894	0.0354857	3.56031	0.0354857	5.16912	0.0408952	4.68484	0.0376576	4.74777	0.0340459	5.98008			0.0648372	2.44745	0.0777164	5.66969	0.047884	4.10353	0.0486632	4.11695	0.0415301	2.9142	0.0408452
	0.0650621	2.44745	0.279121	16.6093	0.177968	17.1562	0.264377	26.3534	0.256897	26.5568	0.0341345	5.49892	0.252218	35.8226			0.0650621	2.44745	0.077986	5.66969	0.0378438	2.51407	0.0469384	3.29933	0.0397073	3.27929	0.0356088	4.07417	0.035578	5.16912	0.0410371	4.68484	0.0377556	4.28619	0.0341345	5.49892			0.0650621	2.44745	0.077986	5.66969	0.0480086	4.10353	0.0487897	4.11695	0.0416742	3.39419	0.0409514
	0.0651746	2.44745	0.279765	16.9248	0.178353	16.8998	0.265025	26.3534	0.25749	26.9597	0.0342231	5.01777	0.252836	35.5968			0.0651746	2.44745	0.0781208	5.66969	0.0379093	1.81013	0.0470603	3.8992	0.039776	3.27929	0.0356703	3.56031	0.0356703	4.67003	0.041108	4.68484	0.0378535	4.74777	0.0342231	5.01777			0.0651746	2.44745	0.0781208	5.66969	0.0481332	4.59294	0.0488741	4.11695	0.0417462	3.39419	0.0410576
	0.0653433	3.1193	0.280449	16.6093	0.178738	17.1562	0.265673	26.5602	0.258119	26.7582	0.0342822	5.01777	0.253418	35.5968			0.0653433	3.1193	0.078323	5.66969	0.0380074	1.81013	0.0471415	3.8992	0.0398791	3.27929	0.0357626	3.56031	0.0357319	4.67003	0.0412144	4.18796	0.0379189	5.20936	0.0342822	5.01777			0.0653433	3.1193	0.078323	5.66969	0.0482163	4.59294	0.0490006	4.11695	0.0418543	3.39419	0.0411284
	0.065512	3.79115	0.281133	16.6093	0.179238	16.8998	0.266283	26.3534	0.258749	26.7582	0.0343708	5.01777	0.254036	35.8226			0.065512	3.79115	0.0785252	5.66969	0.0381055	1.81013	0.0473039	3.8992	0.0399821	3.7894	0.035855	3.56031	0.035855	4.17094	0.0413208	4.68484	0.0380495	5.20936	0.0343708	5.01777			0.065512	3.79115	0.0785252	5.66969	0.0483409	4.10353	0.0491271	4.62702	0.0419623	3.39419	0.0412346
	0.0656245	3.1193	0.281777	16.9248	0.179622	16.8998	0.266931	26.5602	0.259342	27.1612	0.0344593	5.49892	0.254655	36.0323			0.0656245	3.1193	0.0787274	4.84154	0.0382036	1.81013	0.0473851	3.8992	0.0400852	4.26307	0.0359165	3.04645	0.0359165	4.67003	0.0414273	5.14622	0.0381148	5.20936	0.0344593	5.49892			0.0656245	3.1193	0.0787274	4.84154	0.0484655	3.57647	0.0492536	4.62702	0.0420344	3.39419	0.0413407
	0.0657932	3.1193	0.282461	16.9248	0.180007	16.8998	0.267579	26.7669	0.259971	27.1612	0.0345184	5.49892	0.255236	35.5968			0.0657932	3.1193	0.0788622	4.84154	0.0382691	1.81013	0.0475069	4.49908	0.0401539	3.7894	0.0360089	3.56031	0.0360089	4.67003	0.0414982	5.14622	0.0382128	5.20936	0.0345184	5.49892			0.0657932	3.1193	0.0788622	4.84154	0.0485485	4.10353	0.0493379	4.62702	0.0421424	2.9142	0.0414115
	0.0659619	3.1193	0.283145	16.6093	0.180545	16.8998	0.268189	26.5602	0.260601	26.7582	0.0346365	5.49892	0.255855	36.0323			0.0659619	3.1193	0.0791318	4.84154	0.0383672	3.218	0.0476287	3.8992	0.0402913	3.7894	0.0361012	4.07417	0.0361012	5.16912	0.0416401	5.14622	0.0383108	5.20936	0.0346365	5.49892			0.0659619	3.1193	0.0791318	4.84154	0.0487146	4.10353	0.0495066	4.62702	0.0422505	3.39419	0.0415531
	0.0661306	2.44745	0.283789	17.2404	0.18093	16.8998	0.268836	26.7669	0.261193	27.1612	0.0346956	5.49892	0.256473	36.0323			0.0661306	2.44745	0.0792666	4.84154	0.0384653	2.51407	0.0477505	3.8992	0.04036	3.27929	0.0361935	4.07417	0.0361627	5.16912	0.041711	5.14622	0.0384088	4.74777	0.0346956	5.49892			0.0661306	2.44745	0.0792666	4.84154	0.0487977	4.59294	0.049591	4.11695	0.0423585	3.39419	0.0416239
	0.066243	2.44745	0.284473	16.9248	0.181315	17.4126	0.269484	26.9737	0.261823	27.1612	0.0347841	5.98008	0.257055	36.0323			0.066243	2.44745	0.0794015	5.66969	0.0385634	3.218	0.0478317	3.29933	0.0404287	3.27929	0.0362551	4.07417	0.0362551	5.16912	0.0417819	5.14622	0.0384741	4.74777	0.0347841	5.98008			0.066243	2.44745	0.0794015	5.66969	0.0489223	4.10353	0.0497175	4.11695	0.0424306	2.9142	0.0417301
	0.066468	2.44745	0.285157	16.9248	0.181815	17.1562	0.270094	26.7669	0.262452	26.9597	0.0348727	5.98008	0.257673	36.2581			0.066468	2.44745	0.0796711	5.66969	0.0386616	2.51407	0.0479535	3.29933	0.0405661	3.27929	0.0363782	3.56031	0.0363474	5.16912	0.0419238	4.18796	0.0385721	4.74777	0.0348727	5.98008			0.066468	2.44745	0.0796711	5.66969	0.0490469	4.59294	0.049844	4.11695	0.0425746	3.39419	0.0418363
	0.0665804	3.1193	0.285801	17.2404	0.182199	17.1562	0.270742	26.9737	0.263045	27.3443	0.0349613	5.49892	0.258291	36.2581			0.0665804	3.1193	0.0798059	6.56155	0.038727	1.81013	0.0480754	3.29933	0.0406348	3.27929	0.0364397	4.07417	0.0364397	4.67003	0.0419948	4.68484	0.0386701	4.74777	0.0349613	5.49892			0.0665804	3.1193	0.0798059	6.56155	0.0491715	4.59294	0.0499283	4.11695	0.0426467	3.39419	0.0419424
	0.0667491	3.1193	0.286485	17.2404	0.182584	17.4126	0.27139	26.9737	0.263674	27.3443	0.0350204	5.49892	0.258909	36.0323			0.0667491	3.1193	0.0800081	5.66969	0.0388251	2.51407	0.0481566	3.8992	0.0407378	3.27929	0.0365321	3.56031	0.0365013	4.67003	0.0421012	4.68484	0.0387354	5.20936	0.0350204	5.49892			0.0667491	3.1193	0.0800081	5.66969	0.0492545	4.59294	0.0500548	4.11695	0.0427547	3.39419	0.0420132
	0.0669178	3.1193	0.287169	16.9248	0.183084	17.1562	0.272	26.9737	0.264304	27.1612	0.035109	5.49892	0.259491	36.4839			0.0669178	3.1193	0.0802103	5.66969	0.0389232	2.51407	0.048319	4.49908	0.0408409	3.7894	0.0366244	3.56031	0.0366244	4.17094	0.0422076	4.68484	0.038866	5.20936	0.035109	5.49892			0.0669178	3.1193	0.0802103	5.66969	0.0493791	4.10353	0.0501813	4.62702	0.0428628	3.39419	0.0421194
	0.0670303	3.1193	0.287812	17.2404	0.183507	17.1562	0.272648	26.9737	0.264896	27.5458	0.0351975	5.49892	0.260109	36.4839			0.0670303	3.1193	0.0804125	4.84154	0.0390214	1.81013	0.0484002	4.49908	0.0409439	4.26307	0.036686	4.07417	0.036686	4.67003	0.042314	5.14622	0.0389313	5.20936	0.0351975	5.49892			0.0670303	3.1193	0.0804125	4.84154	0.0495037	4.10353	0.0503078	5.13708	0.0429348	3.39419	0.0422256
	0.067199	3.1193	0.288496	17.2404	0.183853	17.1562	0.273295	27.1805	0.265526	27.3443	0.0352566	5.98008	0.260727	36.2581			0.067199	3.1193	0.0805473	5.66969	0.0390868	1.81013	0.048522	3.8992	0.0410126	3.7894	0.0367783	3.04645	0.0367783	4.67003	0.0423849	5.14622	0.0390293	5.20936	0.0352566	5.98008			0.067199	3.1193	0.0805473	5.66969	0.0495868	4.10353	0.0503922	4.62702	0.0430429	3.39419	0.0422964
	0.0673677	3.79115	0.28918	17.2404	0.184392	17.4126	0.273905	27.1805	0.266156	27.3443	0.0353747	5.98008	0.261309	36.7097			0.0673677	3.79115	0.0808169	4.84154	0.0391849	3.218	0.0486438	4.49908	0.04115	3.7894	0.0368706	3.56031	0.0368706	5.16912	0.0425268	5.14622	0.0391273	5.20936	0.0353747	5.98008			0.0673677	3.79115	0.0808169	4.84154	0.0497529	4.10353	0.0505608	4.62702	0.043151	2.9142	0.042438
	0.0675364	2.44745	0.289824	17.5273	0.184776	17.1562	0.274553	27.1805	0.266748	27.5458	0.0354338	5.98008	0.261927	36.7097			0.0675364	2.44745	0.0809517	4.84154	0.039283	2.51407	0.0487656	4.49908	0.0412187	3.27929	0.0369629	3.56031	0.0369322	5.16912	0.0425977	5.14622	0.0392253	4.74777	0.0354338	5.98008			0.0675364	2.44745	0.0809517	4.84154	0.049836	4.59294	0.0506452	4.62702	0.043259	3.39419	0.0425088
	0.0676489	2.44745	0.290508	17.2404	0.185161	17.669	0.275201	27.3872	0.267378	27.7473	0.0355224	5.98008	0.262545	36.4839			0.0676489	2.44745	0.0810865	5.66969	0.0393812	3.218	0.0488468	3.8992	0.0412874	3.7894	0.0370245	4.07417	0.0370245	5.16912	0.0426687	5.14622	0.0392906	4.74777	0.0355224	5.98008			0.0676489	2.44745	0.0810865	5.66969	0.0499605	4.59294	0.0507717	4.11695	0.0433311	2.9142	0.0426149
	0.0678738	2.44745	0.291192	16.9248	0.185661	17.669	0.275811	27.3872	0.268007	27.3443	0.0356109	5.98008	0.263127	36.9355			0.0678738	2.44745	0.0813562	6.56155	0.0394793	2.51407	0.0489687	3.8992	0.0414248	3.7894	0.0371476	3.56031	0.0371168	5.16912	0.0428105	4.68484	0.0393886	5.20936	0.0356109	5.98008			0.0678738	2.44745	0.0813562	6.56155	0.0500851	4.59294	0.0508982	4.11695	0.0434751	3.87418	0.0427211
	0.0679863	2.44745	0.291836	17.5273	0.186046	17.669	0.276459	27.3872	0.2686	27.7473	0.0356995	5.49892	0.263745	36.7097			0.0679863	2.44745	0.081491	6.56155	0.0395447	1.81013	0.0490905	3.8992	0.0414935	3.27929	0.0372092	4.07417	0.0372092	4.67003	0.0428815	4.68484	0.0394866	5.20936	0.0356995	5.49892			0.0679863	2.44745	0.081491	6.56155	0.0502097	4.59294	0.0509825	4.11695	0.0435472	3.87418	0.0428273
	0.068155	2.44745	0.29252	17.5273	0.18643	17.4126	0.277107	27.594	0.269229	27.7473	0.0357586	5.49892	0.264364	36.7097			0.068155	2.44745	0.0816932	5.66969	0.0396428	1.81013	0.0491717	3.8992	0.0415965	3.27929	0.0373015	3.56031	0.0372707	4.67003	0.0429879	4.68484	0.0395519	5.20936	0.0357586	5.49892			0.068155	2.44745	0.0816932	5.66969	0.0502928	4.59294	0.0511091	4.11695	0.0436552	3.87418	0.0428981
	0.0683237	3.1193	0.293204	17.2404	0.18693	17.4126	0.277716	27.594	0.269859	27.7473	0.0358472	5.49892	0.264945	36.9355			0.0683237	3.1193	0.0818954	5.66969	0.0397409	1.81013	0.0493341	4.49908	0.0416996	4.26307	0.0373938	4.07417	0.0373938	4.67003	0.0430943	4.68484	0.0396825	5.20936	0.0358472	5.49892			0.0683237	3.1193	0.0818954	5.66969	0.0504174	4.10353	0.0512356	4.62702	0.0437633	3.39419	0.0430043
	0.0684361	3.1193	0.293848	17.5273	0.187353	17.4126	0.278364	27.594	0.270451	27.7473	0.0359357	5.49892	0.265564	37.1613			0.0684361	3.1193	0.0820976	4.84154	0.0398391	2.51407	0.0494153	4.49908	0.0418026	4.26307	0.0374554	4.07417	0.0374554	4.67003	0.0432007	5.14622	0.0397479	5.20936	0.0359357	5.49892			0.0684361	3.1193	0.0820976	4.84154	0.050542	4.10353	0.0513621	4.62702	0.0438353	3.39419	0.0431105
	0.0686048	3.1193	0.294532	17.5273	0.1877	17.4126	0.279012	27.782	0.271081	27.9487	0.0359948	5.98008	0.266182	36.9355			0.0686048	3.1193	0.0822324	4.84154	0.0399045	1.81013	0.0495371	4.49908	0.0418713	4.26307	0.0375477	3.56031	0.0375477	5.16912	0.0432716	5.14622	0.0398458	5.20936	0.0359948	5.98008			0.0686048	3.1193	0.0822324	4.84154	0.050625	4.10353	0.0514464	4.62702	0.0439434	3.39419	0.0431813
	0.0687735	3.1193	0.295216	17.2404	0.188238	17.4126	0.279622	27.782	0.271711	27.7473	0.0361129	5.98008	0.266764	37.1613			0.0687735	3.1193	0.082502	4.84154	0.0400026	3.218	0.0496589	4.49908	0.0420087	4.26307	0.03764	4.58803	0.03764	5.16912	0.0434135	5.6431	0.0399438	5.20936	0.0361129	5.98008			0.0687735	3.1193	0.082502	4.84154	0.0507911	4.10353	0.0516151	4.62702	0.0440514	3.39419	0.0433228
	0.0689422	2.44745	0.29586	17.5273	0.188623	17.4126	0.28027	27.594	0.272303	27.9487	0.036172	5.98008	0.267382	37.1613			0.0689422	2.44745	0.0826368	4.84154	0.0401007	2.51407	0.0497807	4.49908	0.0420774	3.7894	0.0377324	4.07417	0.0377016	5.16912	0.0434844	5.14622	0.0400418	4.74777	0.036172	5.98008			0.0689422	2.44745	0.0826368	4.84154	0.0508742	4.59294	0.0516994	4.62702	0.0441595	3.39419	0.0433936
	0.0690547	2.44745	0.296544	17.5273	0.189007	17.669	0.280918	27.782	0.272933	27.9487	0.0362606	5.98008	0.268	36.9355			0.0690547	2.44745	0.0827716	5.66969	0.0401989	3.218	0.0498619	3.8992	0.0421461	3.27929	0.0377939	4.07417	0.0377939	5.16912	0.0435554	5.14622	0.0401071	4.74777	0.0362606	5.98008			0.0690547	2.44745	0.0827716	5.66969	0.0509988	5.12	0.0518259	4.11695	0.0442315	3.39419	0.0434998
	0.0692796	2.44745	0.297228	17.2404	0.189507	17.669	0.281527	27.9887	0.273562	27.9487	0.0363491	5.98008	0.268582	37.371			0.0692796	2.44745	0.0830413	6.56155	0.040297	2.51407	0.0499838	3.8992	0.0422835	3.7894	0.037917	4.58803	0.0378862	5.16912	0.0436972	4.68484	0.0402051	4.74777	0.0363491	5.98008			0.0692796	2.44745	0.0830413	6.56155	0.0511234	4.59294	0.0519524	4.11695	0.0443756	3.87418	0.043606
	0.0693921	3.1193	0.297871	17.8715	0.189892	17.669	0.282175	27.782	0.274155	28.1502	0.0364377	5.49892	0.2692	37.371			0.0693921	3.1193	0.0831761	6.56155	0.0403624	1.81013	0.0501056	3.8992	0.0423522	3.7894	0.0379786	3.56031	0.0379786	4.67003	0.0437682	4.68484	0.0403031	5.20936	0.0364377	5.49892			0.0693921	3.1193	0.0831761	6.56155	0.051248	4.59294	0.0520368	4.11695	0.0444476	3.87418	0.0437122
	0.0695608	3.1193	0.298556	17.8715	0.190277	17.9254	0.282823	27.9887	0.274784	28.1502	0.0364968	5.49892	0.269818	37.1613			0.0695608	3.1193	0.0833783	6.56155	0.0404605	1.81013	0.0501868	3.8992	0.0424553	3.27929	0.0380709	3.56031	0.0380401	4.67003	0.0438746	4.68484	0.0403684	5.20936	0.0364968	5.49892			0.0695608	3.1193	0.0833783	6.56155	0.051331	4.59294	0.0521633	4.11695	0.0445557	3.39419	0.043783
	0.0697295	3.79115	0.29924	17.5273	0.190777	17.669	0.283433	27.9887	0.275414	27.9487	0.0365854	5.49892	0.2704	37.5968			0.0697295	3.79115	0.0835805	6.56155	0.0405587	1.81013	0.0503492	4.49908	0.0425583	4.26307	0.0381632	4.07417	0.0381632	4.67003	0.043981	4.68484	0.0404991	5.20936	0.0365854	5.49892			0.0697295	3.79115	0.0835805	6.56155	0.0514556	4.10353	0.0522898	4.62702	0.0446638	3.87418	0.0438891
	0.069842	3.79115	0.299883	17.8715	0.1912	17.669	0.284081	27.9887	0.276006	28.1502	0.0366739	5.98008	0.271018	37.5968			0.069842	3.79115	0.0837827	5.66969	0.0406568	2.51407	0.0504304	4.49908	0.0426614	3.7894	0.0382248	3.56031	0.0382248	4.67003	0.0440874	5.6431	0.0405644	5.67095	0.0366739	5.98008			0.069842	3.79115	0.0837827	5.66969	0.0515802	4.10353	0.0524163	4.62702	0.0447358	3.39419	0.0439953
	0.0700107	3.79115	0.300567	17.8715	0.191584	17.669	0.284729	28.1955	0.276636	28.3516	0.036733	5.98008	0.271636	37.5968			0.0700107	3.79115	0.0839175	4.84154	0.0407222	1.81013	0.0505522	5.09896	0.0427301	3.7894	0.0383171	4.07417	0.0383171	5.16912	0.0441583	5.14622	0.0406624	5.20936	0.036733	5.98008			0.0700107	3.79115	0.0839175	4.84154	0.0516633	4.59294	0.0525006	5.13708	0.0448439	3.39419	0.0440661
	0.0701794	3.79115	0.301251	17.5273	0.192084	17.669	0.285339	28.1955	0.277265	28.1502	0.0368511	5.98008	0.272218	37.8226			0.0701794	3.79115	0.0841871	5.66969	0.0408203	3.218	0.050674	4.49908	0.0428674	4.26307	0.0384095	4.07417	0.0384095	5.66821	0.0443002	5.14622	0.0407603	5.67095	0.0368511	5.98008			0.0701794	3.79115	0.0841871	5.66969	0.0518294	4.10353	0.0526693	4.62702	0.0449519	3.39419	0.0442077
	0.0703481	2.44745	0.301895	18.187	0.192469	17.669	0.285987	27.9887	0.277858	28.3516	0.0369102	5.98008	0.272836	37.8226			0.0703481	2.44745	0.0843219	5.66969	0.0409185	3.218	0.0507958	4.49908	0.0429361	3.27929	0.0385018	4.07417	0.038471	5.66821	0.0443711	5.14622	0.0408583	5.20936	0.0369102	5.98008			0.0703481	2.44745	0.0843219	5.66969	0.0519125	4.59294	0.0527536	5.13708	0.04506	3.39419	0.0442785
	0.0704606	3.1193	0.302579	17.8715	0.192854	18.1818	0.286634	28.1955	0.278488	28.3516	0.0369988	5.98008	0.273455	37.5968			0.0704606	3.1193	0.0844567	5.66969	0.0410166	3.218	0.0508771	3.8992	0.0430048	3.7894	0.0385633	4.07417	0.0385633	5.16912	0.0444421	5.14622	0.0409236	5.20936	0.0369988	5.98008			0.0704606	3.1193	0.0844567	5.66969	0.052037	4.59294	0.0528802	4.11695	0.045132	3.39419	0.0443847
	0.0706855	3.1193	0.303263	17.8715	0.193354	17.9254	0.287244	28.1955	0.279117	28.3516	0.0370873	5.98008	0.274036	38.0484			0.0706855	3.1193	0.0847263	6.56155	0.0411147	3.218	0.0509989	3.8992	0.0431422	3.7894	0.0386864	4.07417	0.0386557	5.16912	0.044584	4.68484	0.0410216	5.20936	0.0370873	5.98008			0.0706855	3.1193	0.0847263	6.56155	0.0521616	4.59294	0.0530067	4.11695	0.0452761	3.87418	0.0444909
	0.070798	3.1193	0.303907	17.8715	0.193738	18.1818	0.287892	28.1955	0.27971	28.5531	0.0371759	5.49892	0.274655	38.0484			0.070798	3.1193	0.0848611	5.66969	0.0411801	1.81013	0.0511207	3.8992	0.0432109	3.7894	0.038748	4.07417	0.038748	5.16912	0.0446549	4.68484	0.0411196	5.20936	0.0371759	5.49892			0.070798	3.1193	0.0848611	5.66969	0.0522862	4.59294	0.053091	4.11695	0.0453481	3.87418	0.044597
	0.0709667	3.1193	0.304591	18.187	0.194123	18.1818	0.28854	28.4023	0.280339	28.5531	0.037235	5.49892	0.275273	38.0484			0.0709667	3.1193	0.0850634	6.56155	0.0412783	2.51407	0.0512019	3.8992	0.043314	3.7894	0.0388403	3.56031	0.0388096	4.67003	0.0447613	4.68484	0.0411849	5.20936	0.037235	5.49892			0.0709667	3.1193	0.0850634	6.56155	0.0523693	4.59294	0.0532175	4.11695	0.0454562	3.87418	0.0446678
	0.0711354	3.1193	0.305275	17.8715	0.194623	17.9254	0.28915	28.609	0.280969	28.5531	0.0373236	5.49892	0.275855	38.2742			0.0711354	3.1193	0.0852656	6.56155	0.0413764	2.51407	0.0513643	4.49908	0.043417	3.7894	0.0389327	4.07417	0.0389327	5.16912	0.0448677	5.14622	0.0413156	5.67095	0.0373236	5.49892			0.0711354	3.1193	0.0852656	6.56155	0.0524939	4.10353	0.053344	5.13708	0.0455642	3.87418	0.044774
	0.0712478	3.79115	0.305919	18.187	0.195046	17.9254	0.289798	28.4023	0.281561	28.5531	0.0374122	5.98008	0.276473	38.2742			0.0712478	3.79115	0.0854678	4.84154	0.0414745	2.51407	0.0514455	4.49908	0.0435201	4.26307	0.0389942	4.07417	0.0389942	5.16912	0.0449741	5.6431	0.0413809	5.67095	0.0374122	5.98008			0.0712478	3.79115	0.0854678	4.84154	0.0526185	4.10353	0.0534705	5.13708	0.0456363	3.39419	0.0448802
	0.0714165	3.79115	0.306603	18.187	0.195431	17.9254	0.290446	28.609	0.282191	28.7546	0.0374712	5.49892	0.277091	38.0484			0.0714165	3.79115	0.0856026	5.66969	0.0415399	2.51407	0.0515673	4.49908	0.0435888	4.26307	0.0390865	3.56031	0.0390865	4.67003	0.045045	5.6431	0.0414789	5.67095	0.0374712	5.49892			0.0714165	3.79115	0.0856026	5.66969	0.0527015	4.59294	0.0535549	5.13708	0.0457443	3.39419	0.044951
	0.0715852	3.79115	0.307287	17.8715	0.195931	18.1818	0.291055	28.8158	0.28282	28.7546	0.0375893	5.98008	0.277673	38.5			0.0715852	3.79115	0.0858722	5.66969	0.041638	3.218	0.0516891	4.49908	0.0437262	3.7894	0.0391789	4.07417	0.0391789	5.66821	0.0451869	5.14622	0.0415768	5.20936	0.0375893	5.98008			0.0715852	3.79115	0.0858722	5.66969	0.0528676	4.10353	0.0537235	4.62702	0.0458524	3.39419	0.0450926
	0.0717539	3.1193	0.307931	18.187	0.196315	17.9254	0.291703	28.609	0.283413	28.7546	0.0376484	5.98008	0.278291	38.5			0.0717539	3.1193	0.086007	5.66969	0.0417362	2.51407	0.0518109	4.49908	0.0437949	3.27929	0.0392712	4.58803	0.0392404	5.16912	0.0452579	5.14622	0.0416748	4.74777	0.0376484	5.98008			0.0717539	3.1193	0.086007	5.66969	0.0529507	4.10353	0.0538079	4.62702	0.0459605	3.39419	0.0451633
	0.0718664	3.1193	0.308615	18.187	0.1967	18.4382	0.292351	28.8158	0.284043	28.7546	0.037737	5.98008	0.278909	38.2742			0.0718664	3.1193	0.0861418	5.66969	0.0418343	3.218	0.0518922	3.8992	0.0438636	3.7894	0.0393328	4.07417	0.0393328	5.66821	0.0453288	5.6431	0.0417402	5.20936	0.037737	5.98008			0.0718664	3.1193	0.0861418	5.66969	0.0530753	4.59294	0.0539344	4.62702	0.0460325	3.39419	0.0452695
	0.0720913	3.1193	0.309299	17.8715	0.1972	18.1818	0.292961	28.8158	0.284672	28.7546	0.0378255	5.98008	0.279491	38.7097			0.0720913	3.1193	0.0864114	6.56155	0.0419324	3.218	0.052014	3.8992	0.044001	3.7894	0.0394559	4.58803	0.0394251	5.66821	0.0454707	5.14622	0.0418381	5.20936	0.0378255	5.98008			0.0720913	3.1193	0.0864114	6.56155	0.0531999	4.59294	0.0540609	4.11695	0.0461766	3.87418	0.0453757
	0.0722038	3.1193	0.309942	18.5026	0.197585	18.4382	0.293609	28.609	0.285302	28.956	0.0379141	5.49892	0.280109	38.7097			0.0722038	3.1193	0.0865462	6.56155	0.0419978	2.51407	0.0521358	3.8992	0.0440697	3.7894	0.0395174	4.58803	0.0395174	5.16912	0.0455416	4.68484	0.0419361	5.20936	0.0379141	5.49892			0.0722038	3.1193	0.0865462	6.56155	0.0533245	4.59294	0.0541452	4.62702	0.0462486	3.87418	0.0454819
	0.0723725	3.1193	0.310626	18.5026	0.197969	18.4382	0.294257	28.8158	0.285894	28.956	0.0379732	5.49892	0.280727	38.7097			0.0723725	3.1193	0.0867485	6.56155	0.042096	2.51407	0.052217	3.8992	0.0441727	3.27929	0.0396097	3.56031	0.039579	5.16912	0.045648	5.14622	0.0420014	5.20936	0.0379732	5.49892			0.0723725	3.1193	0.0867485	6.56155	0.0534075	5.12	0.0542717	4.62702	0.0463567	3.87418	0.0455527
	0.0725412	3.79115	0.311311	18.187	0.198508	18.6946	0.294866	29.0038	0.286524	28.956	0.0380618	5.98008	0.281309	38.7097			0.0725412	3.79115	0.0869507	6.56155	0.0421941	2.51407	0.0523794	4.49908	0.0442758	3.7894	0.0397021	3.56031	0.0397021	4.67003	0.0457544	5.14622	0.0421321	6.09957	0.0380618	5.98008			0.0725412	3.79115	0.0869507	6.56155	0.0535321	4.10353	0.0543982	5.13708	0.0464647	3.87418	0.0456589
	0.0727099	3.79115	0.311954	18.5026	0.198892	18.1818	0.295514	28.8158	0.287153	28.956	0.0381504	5.49892	0.281927	38.9355			0.0727099	3.79115	0.0871529	5.66969	0.0422922	1.81013	0.0524606	4.49908	0.0443788	4.26307	0.0397944	3.56031	0.0397636	5.16912	0.0458608	5.14622	0.0421974	5.20936	0.0381504	5.49892			0.0727099	3.79115	0.0871529	5.66969	0.0536567	4.10353	0.0545248	5.13708	0.0465368	3.39419	0.0457651
	0.0728224	3.79115	0.312638	18.5026	0.199277	18.1818	0.296162	29.0038	0.287746	28.956	0.0382094	5.98008	0.282545	38.7097			0.0728224	3.79115	0.0872877	5.66969	0.0423576	2.51407	0.0525824	4.49908	0.0444475	4.26307	0.039856	3.56031	0.039856	4.67003	0.0459318	5.14622	0.0422954	5.67095	0.0382094	5.98008			0.0728224	3.79115	0.0872877	5.66969	0.0537398	4.59294	0.0546091	5.13708	0.0466448	3.39419	0.0458358
	0.0729911	3.1193	0.313322	18.187	0.199777	18.1818	0.296772	29.2105	0.288375	28.956	0.0383275	6.42687	0.283127	38.9355			0.0729911	3.1193	0.0875573	5.66969	0.0424558	3.218	0.0527042	4.49908	0.0445849	4.26307	0.0399483	4.58803	0.0399483	5.16912	0.0460736	5.14622	0.0423934	5.67095	0.0383275	6.42687			0.0729911	3.1193	0.0875573	5.66969	0.0539059	4.59294	0.0547778	5.13708	0.0467529	3.39419	0.0459774
	0.0731598	3.1193	0.313966	18.5026	0.200162	18.1818	0.29742	29.0038	0.289005	29.1575	0.0383866	5.98008	0.283745	39.1613			0.0731598	3.1193	0.0876921	5.66969	0.0425539	3.218	0.0528261	5.09896	0.0446536	3.7894	0.0400406	4.07417	0.0400098	5.16912	0.0461446	5.6431	0.0424913	5.20936	0.0383866	5.98008			0.0731598	3.1193	0.0876921	5.66969	0.053989	4.10353	0.0548621	5.13708	0.0468609	3.87418	0.0460482
	0.0732722	3.1193	0.31465	18.5026	0.200546	18.4382	0.298068	29.2105	0.289597	29.1575	0.0384752	6.42687	0.284364	38.9355			0.0732722	3.1193	0.0878269	5.66969	0.042652	3.218	0.0529073	4.49908	0.0447223	3.7894	0.0401022	4.58803	0.0401022	5.66821	0.0462155	5.6431	0.0425567	5.20936	0.0384752	6.42687			0.0732722	3.1193	0.0878269	5.66969	0.0541135	5.12	0.0549886	4.62702	0.046933	3.39419	0.0461544
	0.0734972	3.1193	0.315334	18.187	0.201046	18.4382	0.298678	29.2105	0.290227	29.1575	0.0385638	6.42687	0.284945	39.1613			0.0734972	3.1193	0.0880965	6.56155	0.0427501	3.218	0.0530291	3.8992	0.0448597	3.7894	0.0402253	4.07417	0.0401945	5.66821	0.0463574	5.6431	0.0426546	5.20936	0.0385638	6.42687			0.0734972	3.1193	0.0880965	6.56155	0.0542381	4.59294	0.0551151	4.62702	0.047077	3.87418	0.0462606
	0.0736096	3.1193	0.315978	18.8181	0.201431	18.6946	0.299325	29.0038	0.290857	29.1575	0.0386523	5.49892	0.285564	39.3871			0.0736096	3.1193	0.0882313	6.56155	0.0428156	2.51407	0.0531509	3.8992	0.0449284	3.7894	0.0402868	4.07417	0.0402868	5.16912	0.0464283	5.14622	0.0427526	5.67095	0.0386523	5.49892			0.0736096	3.1193	0.0882313	6.56155	0.0543627	5.12	0.0551995	4.62702	0.0471491	4.35416	0.0463668
	0.0737783	2.44745	0.316662	18.5026	0.201815	18.6946	0.299973	29.2105	0.291449	29.359	0.0387114	5.98008	0.286182	39.1613			0.0737783	2.44745	0.0884335	6.56155	0.0429137	2.51407	0.0532321	4.49908	0.0450314	3.27929	0.0403792	3.56031	0.0403484	5.16912	0.0465347	5.14622	0.042818	5.20936	0.0387114	5.98008			0.0737783	2.44745	0.0884335	6.56155	0.0544458	5.64706	0.055326	4.11695	0.0472571	3.87418	0.0464375
	0.073947	3.79115	0.317346	18.187	0.202354	18.6946	0.300583	29.4173	0.292079	29.1575	0.0388	5.98008	0.286764	39.1613			0.073947	3.79115	0.0886358	6.56155	0.0430118	2.51407	0.0533945	4.49908	0.0451345	4.26307	0.0404715	4.07417	0.0404715	5.16912	0.0466411	5.14622	0.0429486	5.67095	0.0388	5.98008			0.073947	3.79115	0.0886358	6.56155	0.0545704	4.59294	0.0554525	4.62702	0.0473652	3.87418	0.0465437
	0.0741157	3.79115	0.31799	18.8181	0.202739	18.4382	0.301231	29.2105	0.292708	29.359	0.0388886	5.98008	0.287382	39.3871			0.0741157	3.79115	0.088838	6.56155	0.0431099	2.51407	0.0534757	4.49908	0.0452375	4.26307	0.0405638	3.04645	0.0405331	5.16912	0.0467475	5.6431	0.0430139	5.67095	0.0388886	5.98008			0.0741157	3.79115	0.088838	6.56155	0.054695	4.59294	0.055579	4.62702	0.0474372	3.87418	0.0466499
	0.0742282	3.1193	0.318674	18.5026	0.203123	18.4382	0.301879	29.4173	0.293301	29.5604	0.0389476	6.42687	0.288	39.3871			0.0742282	3.1193	0.0889728	5.66969	0.0431754	1.81013	0.0535975	4.49908	0.0453062	4.26307	0.0406254	4.07417	0.0406254	5.16912	0.0468185	5.6431	0.0431119	5.67095	0.0389476	6.42687			0.0742282	3.1193	0.0889728	5.66969	0.054778	4.10353	0.0556633	5.13708	0.0475453	3.87418	0.0467207
	0.0743969	3.79115	0.319358	18.5026	0.203623	18.4382	0.302489	29.4173	0.29393	29.359	0.0390657	6.42687	0.288582	39.3871			0.0743969	3.79115	0.0892424	5.66969	0.0432735	3.218	0.0537193	4.49908	0.0454436	4.26307	0.0407177	4.58803	0.0407177	5.66821	0.0469603	5.6431	0.0432099	5.67095	0.0390657	6.42687			0.0743969	3.79115	0.0892424	5.66969	0.0549441	4.10353	0.055832	5.13708	0.0476534	3.39419	0.0468623
	0.0745656	3.1193	0.320002	18.8181	0.204008	18.6946	0.303137	29.2105	0.29456	29.5604	0.0391248	6.42687	0.2892	39.6129			0.0745656	3.1193	0.0893772	5.66969	0.0433716	3.218	0.0538412	5.09896	0.0455123	3.7894	0.04081	4.58803	0.0407793	5.66821	0.0470313	5.6431	0.0433079	5.20936	0.0391248	6.42687			0.0745656	3.1193	0.0893772	5.66969	0.0550272	4.10353	0.0559163	5.13708	0.0477614	3.39419	0.0469331
	0.0746781	3.1193	0.320686	18.8181	0.204392	18.4382	0.303784	29.6241	0.295152	29.7436	0.0392134	6.42687	0.289818	39.3871			0.0746781	3.1193	0.089512	5.66969	0.0434697	3.218	0.0539224	5.09896	0.045581	3.7894	0.0408716	4.58803	0.0408716	5.66821	0.0471022	5.6431	0.0433732	5.20936	0.0392134	6.42687			0.0746781	3.1193	0.089512	5.66969	0.0551518	5.12	0.0560428	4.62702	0.0478334	3.39419	0.0470393
	0.074903	3.1193	0.32137	18.5026	0.204931	18.6946	0.304394	29.6241	0.295782	29.5604	0.039302	6.42687	0.2904	39.6129			0.074903	3.1193	0.0897816	6.56155	0.0435679	3.218	0.0540442	3.8992	0.0457184	3.7894	0.0409947	4.58803	0.0409639	5.16912	0.0472441	5.14622	0.0434712	5.20936	0.039302	6.42687			0.074903	3.1193	0.0897816	6.56155	0.0552764	4.59294	0.0561694	4.62702	0.0479775	3.87418	0.0471454
	0.0750155	3.1193	0.322013	18.8181	0.205277	18.9277	0.305042	29.4173	0.296412	29.5604	0.0393905	5.98008	0.291018	39.8387			0.0750155	3.1193	0.0899164	6.56155	0.0436333	3.218	0.054166	3.8992	0.0457871	3.7894	0.0410563	4.07417	0.0410563	5.16912	0.047315	5.14622	0.0435691	5.67095	0.0393905	5.98008			0.0750155	3.1193	0.0899164	6.56155	0.055401	4.59294	0.0562537	4.62702	0.0480496	3.87418	0.0472516
	0.0751842	3.1193	0.322697	18.8181	0.205662	18.9277	0.30569	29.6241	0.297004	29.7436	0.0394496	5.98008	0.291636	39.6129			0.0751842	3.1193	0.0901186	4.84154	0.0437314	2.51407	0.0542472	3.8992	0.0458902	3.27929	0.0411486	4.07417	0.0411178	5.16912	0.0474214	5.14622	0.0436345	5.20936	0.0394496	5.98008			0.0751842	3.1193	0.0901186	4.84154	0.055484	5.12	0.0563802	4.62702	0.0481576	3.87418	0.0473224
	0.0753529	3.79115	0.323381	18.5026	0.2062	18.9277	0.3063	29.6241	0.297634	29.7436	0.0395382	5.98008	0.292218	39.8387			0.0753529	3.79115	0.0903208	7.45342	0.0438295	2.51407	0.0544096	4.49908	0.0459932	3.7894	0.0412409	4.07417	0.0412409	5.16912	0.0475278	5.14622	0.0437651	5.67095	0.0395382	5.98008			0.0753529	3.79115	0.0903208	7.45342	0.0556086	4.59294	0.0565067	5.13708	0.0482657	3.87418	0.0474286
	0.0755216	3.79115	0.324025	19.1337	0.206585	18.6946	0.306948	29.6241	0.298263	29.7436	0.0396268	5.98008	0.292836	40.0484			0.0755216	3.79115	0.0905231	5.66969	0.0439276	2.51407	0.0544908	4.49908	0.0460962	4.26307	0.0413333	4.07417	0.0413025	5.16912	0.0476342	5.6431	0.0438304	5.67095	0.0396268	5.98008			0.0755216	3.79115	0.0905231	5.66969	0.0557332	4.10353	0.0566332	5.13708	0.0483377	3.87418	0.0475348
	0.075634	3.79115	0.324709	19.1337	0.206969	18.6946	0.307596	29.8308	0.298856	29.9451	0.0396858	6.42687	0.293455	39.8387			0.075634	3.79115	0.0906579	6.56155	0.0439931	2.51407	0.0546126	4.49908	0.0461649	4.26307	0.0413948	4.07417	0.0413948	5.16912	0.0477052	5.6431	0.0439284	5.67095	0.0396858	6.42687			0.075634	3.79115	0.0906579	6.56155	0.0558163	4.59294	0.0567176	5.13708	0.0484458	3.39419	0.0476056
	0.0758027	3.1193	0.325393	18.8181	0.20747	18.6946	0.308205	29.8308	0.299485	29.7436	0.0398039	6.42687	0.294036	39.8387			0.0758027	3.1193	0.0909275	5.66969	0.0440912	3.218	0.0547344	4.49908	0.0463023	4.77318	0.0414871	4.07417	0.0414871	5.66821	0.0478471	5.6431	0.0440264	6.09957	0.0398039	6.42687			0.0758027	3.1193	0.0909275	5.66969	0.0559824	4.59294	0.0568862	4.62702	0.0485538	3.39419	0.0477471
	0.0759714	3.1193	0.326037	19.1337	0.207854	18.9277	0.308853	29.8308	0.300115	29.7436	0.039863	6.42687	0.294655	40.0484			0.0759714	3.1193	0.0910623	5.66969	0.0441893	2.51407	0.0548563	5.09896	0.046371	4.26307	0.0415795	4.58803	0.0415487	5.66821	0.047918	5.6431	0.0441244	5.67095	0.039863	6.42687			0.0759714	3.1193	0.0910623	5.66969	0.0560655	4.59294	0.0569706	5.13708	0.0486619	3.39419	0.0478179
	0.0760839	3.1193	0.326721	19.1337	0.208239	18.9277	0.309501	29.8308	0.300744	30.1465	0.0399516	6.42687	0.295273	40.0484			0.0760839	3.1193	0.0911971	5.66969	0.0442874	2.51407	0.0549375	3.8992	0.0464397	3.7894	0.041641	4.07417	0.041641	5.66821	0.0479889	5.6431	0.0441897	5.67095	0.0399516	6.42687			0.0760839	3.1193	0.0911971	5.66969	0.05619	5.12	0.0570971	4.62702	0.0487339	3.39419	0.0479241
	0.0763088	3.1193	0.327405	18.8181	0.208777	18.9277	0.310111	29.8308	0.301337	29.9451	0.0400402	6.90802	0.295855	40.0484			0.0763088	3.1193	0.0914667	6.56155	0.0443856	2.51407	0.0550593	3.8992	0.0465771	3.7894	0.0417641	4.58803	0.0417334	5.66821	0.0481308	5.14622	0.0442877	5.67095	0.0400402	6.90802			0.0763088	3.1193	0.0914667	6.56155	0.0563146	5.12	0.0572236	5.13708	0.048878	3.87418	0.0480303
	0.0764213	3.1193	0.328049	19.1337	0.209123	18.9277	0.310759	29.8308	0.301966	29.9451	0.0401287	5.98008	0.296473	40.2742			0.0764213	3.1193	0.0916015	6.56155	0.044451	2.51407	0.0551811	4.49908	0.0466458	3.7894	0.0418257	4.58803	0.0418257	5.16912	0.0482017	5.14622	0.0443857	5.67095	0.0401287	5.98008			0.0764213	3.1193	0.0916015	6.56155	0.0564392	5.12	0.0573079	5.13708	0.04895	3.87418	0.0481365
	0.07659	3.1193	0.328733	19.1337	0.209508	19.1841	0.311407	30.0188	0.302596	30.348	0.0401878	5.98008	0.297091	40.0484			0.07659	3.1193	0.0918037	6.56155	0.0445491	2.51407	0.0552623	3.8992	0.0467489	3.7894	0.041918	4.07417	0.0418872	5.16912	0.0483082	5.6431	0.044451	5.67095	0.0401878	5.98008			0.07659	3.1193	0.0918037	6.56155	0.0565223	5.12	0.0574344	4.62702	0.0490581	4.35416	0.0482073
	0.0767587	3.79115	0.329417	18.8181	0.210047	19.1841	0.312016	30.0188	0.303189	29.9451	0.0402764	5.98008	0.297673	40.2742			0.0767587	3.79115	0.0920059	6.56155	0.0446472	2.51407	0.0554247	3.8992	0.0468519	3.7894	0.0420103	4.07417	0.0420103	5.16912	0.0484146	5.14622	0.0445816	6.09957	0.0402764	5.98008			0.0767587	3.79115	0.0920059	6.56155	0.0566469	4.59294	0.0575609	5.13708	0.0491662	3.87418	0.0483135
	0.0769274	3.79115	0.330061	19.1337	0.210431	18.9277	0.312664	30.0188	0.303818	30.1465	0.040365	5.98008	0.298291	40.5			0.0769274	3.79115	0.0922081	5.66969	0.0447454	2.51407	0.0555059	5.09896	0.046955	4.26307	0.0421027	4.07417	0.0420719	5.66821	0.048521	5.6431	0.0446469	6.09957	0.040365	5.98008			0.0769274	3.79115	0.0922081	5.66969	0.0567715	4.59294	0.0576874	5.13708	0.0492382	4.35416	0.0484196
	0.0770399	3.79115	0.330745	19.4205	0.210816	18.9277	0.313312	30.2256	0.304448	30.348	0.040424	5.98008	0.298909	40.2742			0.0770399	3.79115	0.0923429	5.66969	0.0448108	2.51407	0.0556277	5.09896	0.0470237	4.26307	0.0421642	4.07417	0.0421642	5.16912	0.0485919	5.6431	0.0447449	6.09957	0.040424	5.98008			0.0770399	3.79115	0.0923429	5.66969	0.0568545	4.59294	0.0577718	5.13708	0.0493463	3.39419	0.0484904
	0.0772086	3.79115	0.331429	19.1337	0.211316	19.1841	0.313922	30.2256	0.30504	30.1465	0.0405421	6.90802	0.299491	40.2742			0.0772086	3.79115	0.0926126	5.66969	0.0449089	3.218	0.0557496	4.49908	0.0471611	4.77318	0.0422566	4.58803	0.0422566	5.66821	0.0487338	5.6431	0.0448429	6.56116	0.0405421	6.90802			0.0772086	3.79115	0.0926126	5.66969	0.0570206	4.59294	0.0579405	5.13708	0.0494543	3.87418	0.048632
	0.0773773	3.1193	0.332113	19.4205	0.2117	18.9277	0.31457	30.0188	0.30567	30.348	0.0406012	6.42687	0.300109	40.5			0.0773773	3.1193	0.0927474	5.66969	0.045007	3.218	0.0558714	5.09896	0.0472298	4.26307	0.0423489	4.58803	0.0423489	5.66821	0.0488047	5.6431	0.0449409	5.67095	0.0406012	6.42687			0.0773773	3.1193	0.0927474	5.66969	0.0571037	4.59294	0.0580248	5.13708	0.0495624	3.87418	0.0487028
	0.0774897	3.1193	0.332757	19.1337	0.212085	18.9277	0.315218	30.2256	0.306299	30.5495	0.0406898	6.42687	0.300727	40.5			0.0774897	3.1193	0.0928822	5.66969	0.0451052	3.218	0.0559526	3.8992	0.0472985	4.26307	0.0424104	4.58803	0.0424104	5.66821	0.0488756	5.6431	0.0450062	5.67095	0.0406898	6.42687			0.0774897	3.1193	0.0928822	5.66969	0.0572283	5.12	0.0581513	4.62702	0.0496344	3.87418	0.048809
	0.0777147	3.1193	0.333441	18.8181	0.212624	19.1841	0.315828	30.4323	0.306892	30.348	0.0407784	6.42687	0.301309	40.5			0.0777147	3.1193	0.0931518	6.56155	0.0452033	3.218	0.0560744	4.49908	0.0474359	3.7894	0.0425335	4.58803	0.0425028	6.16729	0.0490175	5.14622	0.0451042	5.67095	0.0407784	6.42687			0.0777147	3.1193	0.0931518	6.56155	0.0573529	4.59294	0.0582778	4.62702	0.0497785	3.87418	0.0489152
	0.0778271	3.1193	0.334125	19.1337	0.213008	19.4406	0.316475	30.2256	0.307521	30.348	0.0408669	6.42687	0.301927	40.7258			0.0778271	3.1193	0.0932866	6.56155	0.0452687	3.218	0.0561962	4.49908	0.0475046	3.7894	0.0425951	4.58803	0.0425951	5.66821	0.0490885	5.14622	0.0452022	5.67095	0.0408669	6.42687			0.0778271	3.1193	0.0932866	6.56155	0.0574775	5.12	0.0583621	4.62702	0.0498505	4.35416	0.0490213
	0.0779958	3.1193	0.334768	19.4205	0.213354	19.1841	0.317123	30.4323	0.308151	30.5495	0.040926	5.98008	0.302545	40.5			0.0779958	3.1193	0.0934888	7.45342	0.0453668	2.51407	0.0562774	4.49908	0.0476076	3.7894	0.0426874	4.07417	0.0426567	5.16912	0.0491949	5.14622	0.0452675	5.67095	0.040926	5.98008			0.0779958	3.1193	0.0934888	7.45342	0.0575605	5.12	0.0584887	4.62702	0.0499586	4.35416	0.0490921
	0.0781645	3.79115	0.335452	19.1337	0.213893	19.4406	0.317733	30.4323	0.308743	30.348	0.0410146	6.42687	0.303127	40.5			0.0781645	3.79115	0.093691	5.66969	0.045465	2.51407	0.0564398	3.8992	0.0477106	4.26307	0.0427798	4.07417	0.0427798	5.16912	0.0493013	5.6431	0.0453981	6.09957	0.0410146	6.42687			0.0781645	3.79115	0.093691	5.66969	0.0577266	4.59294	0.0586152	5.13708	0.0500666	4.35416	0.0491983
	0.0783332	3.79115	0.336136	19.4205	0.214277	19.1841	0.318381	30.4323	0.309373	30.5495	0.0411032	6.42687	0.303745	40.9516			0.0783332	3.79115	0.0938932	5.66969	0.0455631	2.51407	0.056521	4.49908	0.0478137	4.77318	0.0428721	4.07417	0.0428413	5.16912	0.0494077	5.14622	0.0454635	6.09957	0.0411032	6.42687			0.0783332	3.79115	0.0938932	5.66969	0.0578097	4.59294	0.0587417	5.13708	0.0501387	3.87418	0.0493045
	0.0784457	3.79115	0.33678	19.4205	0.214662	19.1841	0.319029	30.6203	0.310003	30.7692	0.0411622	6.42687	0.304364	40.7258			0.0784457	3.79115	0.094028	6.56155	0.0456285	2.51407	0.0566428	4.49908	0.0478824	4.77318	0.0429336	4.07417	0.0429336	5.16912	0.0494786	5.6431	0.0455614	6.09957	0.0411622	6.42687			0.0784457	3.79115	0.094028	6.56155	0.0578928	5.12	0.058826	5.13708	0.0502467	3.87418	0.0493753
	0.0786144	3.79115	0.337464	19.1337	0.215162	19.1841	0.319677	30.6203	0.310595	30.5495	0.0412803	6.90802	0.304945	40.7258			0.0786144	3.79115	0.0942977	5.66969	0.0457266	3.218	0.0567647	5.09896	0.0480198	4.77318	0.043026	4.58803	0.043026	6.16729	0.0496205	6.13998	0.0456594	6.09957	0.0412803	6.90802			0.0786144	3.79115	0.0942977	5.66969	0.0580589	4.59294	0.0589947	5.13708	0.0503548	3.39419	0.0495169
	0.0787831	3.1193	0.338148	19.1337	0.215547	19.1841	0.320287	30.4323	0.311225	30.5495	0.0413394	6.42687	0.305564	40.9516			0.0787831	3.1193	0.0944325	7.45342	0.0458247	3.218	0.0568865	5.09896	0.0480885	4.26307	0.0431183	4.58803	0.0431183	5.66821	0.0496914	5.6431	0.0457574	5.67095	0.0413394	6.42687			0.0787831	3.1193	0.0944325	7.45342	0.0581419	4.59294	0.059079	5.13708	0.0504628	3.87418	0.0495877
	0.0788956	3.1193	0.338792	19.4205	0.215931	19.1841	0.320934	30.6203	0.311854	30.9524	0.041428	6.90802	0.306182	40.9516			0.0788956	3.1193	0.0945673	5.66969	0.0459229	3.218	0.0569677	4.49908	0.0481572	3.7894	0.0431799	4.58803	0.0431799	5.66821	0.0497624	5.6431	0.0458227	5.67095	0.041428	6.90802			0.0788956	3.1193	0.0945673	5.66969	0.0582665	5.12	0.0592055	5.13708	0.0505349	3.87418	0.0496938
	0.0791205	3.1193	0.339476	19.4205	0.21647	19.4406	0.321582	30.8271	0.312447	30.7692	0.0415166	6.42687	0.306764	40.9516			0.0791205	3.1193	0.0948369	6.56155	0.046021	3.218	0.0570895	4.49908	0.0482946	4.26307	0.043303	4.58803	0.0432722	5.66821	0.0499042	5.14622	0.0459207	5.67095	0.0415166	6.42687			0.0791205	3.1193	0.0948369	6.56155	0.0583911	5.12	0.059332	4.62702	0.050679	4.35416	0.0498
	0.079233	3.1193	0.34016	19.4205	0.216854	19.697	0.322192	30.4323	0.313076	30.7692	0.0416052	6.42687	0.307382	41.1774			0.079233	3.1193	0.0949717	6.56155	0.0460864	3.218	0.0572113	4.49908	0.0483633	4.26307	0.0433645	4.58803	0.0433645	5.66821	0.0499752	5.14622	0.0460187	5.67095	0.0416052	6.42687			0.079233	3.1193	0.0949717	6.56155	0.0585157	5.12	0.0594164	4.62702	0.050751	4.35416	0.0499062
	0.0794017	3.1193	0.340804	19.7361	0.217201	19.4406	0.32284	30.8271	0.313706	31.1538	0.0416642	5.98008	0.308	40.9516			0.0794017	3.1193	0.0951739	6.56155	0.0461845	2.51407	0.0572925	5.09896	0.0484663	3.7894	0.0434569	4.58803	0.0434261	5.66821	0.0500816	5.6431	0.046084	5.67095	0.0416642	5.98008			0.0794017	3.1193	0.0951739	6.56155	0.0585988	5.12	0.0595429	4.62702	0.0508591	4.35416	0.049977
	0.0795704	3.79115	0.341488	19.4205	0.217739	19.697	0.323488	30.8271	0.314298	30.7692	0.0417528	6.42687	0.308582	41.1774			0.0795704	3.79115	0.0953761	6.56155	0.0462827	3.218	0.0574549	4.49908	0.0485694	4.26307	0.0435492	4.07417	0.0435492	5.66821	0.050188	5.14622	0.0462146	6.09957	0.0417528	6.42687			0.0795704	3.79115	0.0953761	6.56155	0.0587649	4.59294	0.0596694	5.13708	0.0509671	4.35416	0.0500832
	0.0797391	3.79115	0.342172	19.4205	0.218124	19.4406	0.324098	30.6203	0.314928	30.7692	0.0418414	5.98008	0.3092	41.4032			0.0797391	3.79115	0.0955783	5.66969	0.0463808	2.51407	0.0575361	4.49908	0.0486724	4.77318	0.0436415	4.58803	0.0436107	5.16912	0.0502944	5.6431	0.04628	6.09957	0.0418414	5.98008			0.0797391	3.79115	0.0955783	5.66969	0.058848	4.59294	0.0597959	5.13708	0.0510392	4.35416	0.0501894
	0.0798515	3.79115	0.342816	19.7361	0.218508	19.4406	0.324746	30.8271	0.315558	31.1538	0.0419004	6.42687	0.309818	41.1774			0.0798515	3.79115	0.0957131	5.66969	0.0464462	2.51407	0.0576579	5.09896	0.0487411	4.77318	0.0437031	4.58803	0.0437031	5.16912	0.0503653	6.13998	0.0463779	6.09957	0.0419004	6.42687			0.0798515	3.79115	0.0957131	5.66969	0.058931	4.59294	0.0598802	5.13708	0.0511472	3.87418	0.0502601
	0.0800202	3.79115	0.3435	19.4205	0.219008	19.4406	0.325393	31.0338	0.31615	31.1538	0.0420185	6.90802	0.3104	41.1774			0.0800202	3.79115	0.0959827	5.66969	0.0465443	3.218	0.0577798	5.09896	0.0488785	4.77318	0.0437954	4.07417	0.0437954	5.66821	0.0505072	6.13998	0.0464759	6.09957	0.0420185	6.90802			0.0800202	3.79115	0.0959827	5.66969	0.0590971	4.59294	0.0600489	5.13708	0.0512553	3.87418	0.0504017
	0.0801889	3.1193	0.344184	19.4205	0.219432	19.697	0.326003	30.8271	0.31678	31.1538	0.0420776	6.90802	0.311018	41.6129			0.0801889	3.1193	0.0961176	6.56155	0.0466425	3.218	0.0579016	5.09896	0.0489472	4.26307	0.0438877	4.58803	0.0438877	6.16729	0.0505781	6.13998	0.0465739	6.09957	0.0420776	6.90802			0.0801889	3.1193	0.0961176	6.56155	0.0591802	4.59294	0.0601333	5.64714	0.0513633	3.39419	0.0504725
	0.0803014	3.1193	0.344828	19.7361	0.219778	19.697	0.326651	31.0338	0.317409	31.3553	0.0421662	6.42687	0.311636	41.4032			0.0803014	3.1193	0.0962524	5.66969	0.0467406	3.218	0.0579828	4.49908	0.0490159	4.26307	0.0439493	4.58803	0.0439493	6.16729	0.0506491	6.13998	0.0466392	5.67095	0.0421662	6.42687			0.0803014	3.1193	0.0962524	5.66969	0.0593048	5.12	0.0602598	5.13708	0.0514354	3.87418	0.0505787
	0.0805263	3.1193	0.345512	19.4205	0.220316	19.9534	0.327299	31.0338	0.318002	31.1538	0.0422548	6.90802	0.312218	41.4032			0.0805263	3.1193	0.096522	6.56155	0.0468387	3.218	0.0581046	4.49908	0.0491533	4.26307	0.0440724	4.58803	0.0440416	5.66821	0.0507909	5.6431	0.0467372	5.67095	0.0422548	6.90802			0.0805263	3.1193	0.096522	6.56155	0.0594294	5.12	0.0603863	5.13708	0.0515794	4.35416	0.0506849
	0.0806388	3.1193	0.346196	19.4205	0.220701	19.9534	0.327909	31.0338	0.318631	31.1538	0.0423434	6.42687	0.312836	41.8387			0.0806388	3.1193	0.0966568	6.56155	0.0469041	3.218	0.0582264	4.49908	0.049222	4.26307	0.0441339	4.58803	0.0441339	5.66821	0.0508619	5.6431	0.0468352	5.67095	0.0423434	6.42687			0.0806388	3.1193	0.0966568	6.56155	0.059554	5.12	0.0604706	4.62702	0.0516515	4.35416	0.0507911
	0.0808075	3.1193	0.346839	19.7361	0.221085	19.697	0.328557	31.0338	0.319261	31.5568	0.0424024	6.42687	0.313455	41.8387			0.0808075	3.1193	0.096859	7.45342	0.0470023	2.51407	0.0583076	4.49908	0.049325	3.7894	0.0442263	4.58803	0.0441955	5.16912	0.0509683	5.6431	0.0469005	5.67095	0.0424024	6.42687			0.0808075	3.1193	0.096859	7.45342	0.059637	5.12	0.0605971	5.13708	0.0517595	3.87418	0.0508619
	0.0809762	4.463	0.347523	19.7361	0.221585	19.9534	0.329205	31.2406	0.319853	31.3553	0.042491	6.42687	0.314036	41.6129			0.0809762	4.463	0.0970612	6.56155	0.0471004	2.51407	0.05847	4.49908	0.0494281	4.26307	0.0443186	4.58803	0.0443186	5.66821	0.0510747	5.6431	0.0470312	6.09957	0.042491	6.42687			0.0809762	4.463	0.0970612	6.56155	0.0598031	5.12	0.0607236	5.13708	0.0518676	4.35416	0.050968
	0.0811449	4.463	0.348207	19.7361	0.22197	19.9534	0.329814	31.0338	0.320483	31.3553	0.0425796	6.42687	0.314655	41.8387			0.0811449	4.463	0.0972634	6.56155	0.0471985	2.51407	0.0585512	5.09896	0.0495311	4.26307	0.0444109	4.07417	0.0443802	5.66821	0.0511811	5.6431	0.0470965	6.09957	0.0425796	6.42687			0.0811449	4.463	0.0972634	6.56155	0.0598862	4.59294	0.0608501	5.13708	0.0519396	4.35416	0.0510742
	0.0812574	3.79115	0.348891	19.7361	0.222355	19.697	0.330462	31.0338	0.321112	31.5568	0.0426386	6.42687	0.315273	41.8387			0.0812574	3.79115	0.0973982	5.66969	0.0472639	2.51407	0.0586731	5.09896	0.0495998	4.77318	0.0444725	4.07417	0.0444725	5.66821	0.051252	6.13998	0.0471945	6.09957	0.0426386	6.42687			0.0812574	3.79115	0.0973982	5.66969	0.0599693	4.59294	0.0609345	5.64714	0.0520477	3.87418	0.051145
	0.0814261	3.79115	0.349535	19.4205	0.222855	19.697	0.33111	31.2406	0.321705	31.5568	0.0427567	6.90802	0.315855	41.8387			0.0814261	3.79115	0.0976678	5.66969	0.0473621	3.218	0.0587949	5.09896	0.0497372	4.26307	0.0445648	4.07417	0.0445648	6.16729	0.0513939	6.13998	0.0472924	6.56116	0.0427567	6.90802			0.0814261	3.79115	0.0976678	5.66969	0.0601354	5.12	0.0611031	5.13708	0.0521557	3.87418	0.0512866
	0.0815948	3.79115	0.350219	19.7361	0.223278	19.697	0.33172	31.2406	0.322335	31.5568	0.0428158	6.90802	0.316473	42.0645			0.0815948	3.79115	0.0978026	5.66969	0.0474602	3.218	0.0589167	5.09896	0.0498059	4.77318	0.0446571	5.10189	0.0446571	6.16729	0.0514649	6.13998	0.0473904	6.09957	0.0428158	6.90802			0.0815948	3.79115	0.0978026	5.66969	0.0602184	5.12	0.0611875	5.64714	0.0522638	3.87418	0.0513574
	0.0817072	3.1193	0.350903	20.0516	0.223624	19.9534	0.332368	31.2406	0.322964	31.7582	0.0429044	6.90802	0.317091	42.2903			0.0817072	3.1193	0.0979374	5.66969	0.0475583	3.218	0.0589979	4.49908	0.0498746	4.26307	0.0447187	4.58803	0.0447187	6.16729	0.0515713	6.13998	0.0474557	5.67095	0.0429044	6.90802			0.0817072	3.1193	0.0979374	5.66969	0.060343	5.12	0.061314	5.13708	0.0523358	3.87418	0.0514636
	0.0819322	3.1193	0.351547	19.7361	0.224162	20.2098	0.333016	31.6353	0.323557	31.5568	0.042993	6.90802	0.317709	42.0645			0.0819322	3.1193	0.0982071	7.45342	0.0476564	3.218	0.0591197	4.49908	0.050012	4.26307	0.0448418	5.10189	0.044811	6.16729	0.0516777	5.6431	0.0475537	6.09957	0.042993	6.90802			0.0819322	3.1193	0.0982071	7.45342	0.0604676	5.12	0.0614405	5.13708	0.0524799	4.35416	0.0515697
	0.0820446	3.1193	0.352231	19.7361	0.224547	20.2098	0.333664	31.4286	0.324186	31.5568	0.0430816	6.42687	0.318291	42.2903			0.0820446	3.1193	0.0983419	6.56155	0.0477218	3.218	0.0592415	4.49908	0.0500807	4.26307	0.0449034	5.10189	0.0449034	6.16729	0.0517486	5.6431	0.0476517	6.09957	0.0430816	6.42687			0.0820446	3.1193	0.0983419	6.56155	0.0605922	5.12	0.0615248	5.13708	0.052552	4.35416	0.0516759
	0.0822134	3.1193	0.352915	20.0516	0.224932	20.2098	0.334273	31.4286	0.324816	31.9597	0.0431406	6.42687	0.318909	42.2903			0.0822134	3.1193	0.0985441	6.56155	0.04782	2.51407	0.0593227	4.49908	0.0501838	4.26307	0.0449957	5.10189	0.0449649	5.66821	0.051855	5.6431	0.047717	5.67095	0.0431406	6.42687			0.0822134	3.1193	0.0985441	6.56155	0.0606753	5.64706	0.0616513	5.13708	0.05266	4.35416	0.0517467
	0.082382	3.79115	0.353559	19.7361	0.225432	20.2098	0.334921	31.6353	0.325408	31.9597	0.0432292	6.42687	0.319527	42.0645			0.082382	3.79115	0.0987463	7.45342	0.0479181	2.51407	0.0594851	4.49908	0.0502868	4.77318	0.045088	4.58803	0.045088	5.66821	0.0519614	5.6431	0.0478477	6.56116	0.0432292	6.42687			0.082382	3.79115	0.0987463	7.45342	0.0608414	5.12	0.0617779	5.13708	0.0527681	4.35416	0.0518529
	0.0825508	3.79115	0.354243	19.7361	0.225816	19.9534	0.335569	31.4286	0.326038	31.7582	0.0433178	6.42687	0.320109	42.5161			0.0825508	3.79115	0.0989485	6.56155	0.0480162	2.51407	0.0595663	5.09896	0.0503899	4.77318	0.0451804	4.07417	0.0451496	5.66821	0.0520678	5.6431	0.047913	6.09957	0.0433178	6.42687			0.0825508	3.79115	0.0989485	6.56155	0.0609245	4.59294	0.0619044	5.64714	0.0528401	3.87418	0.0519591
	0.0826632	4.463	0.354927	20.0516	0.226201	19.9534	0.336179	31.6353	0.326667	32.1429	0.0433768	6.42687	0.320727	42.5161			0.0826632	4.463	0.0990833	5.66969	0.0480816	2.51407	0.0596882	5.09896	0.0504586	4.26307	0.0452419	4.58803	0.0452419	5.66821	0.0521388	6.13998	0.048011	6.56116	0.0433768	6.42687			0.0826632	4.463	0.0990833	5.66969	0.0610075	5.12	0.0619887	5.64714	0.0529482	3.87418	0.0520299
	0.0828319	3.79115	0.355571	19.7361	0.226701	19.9534	0.336827	31.8421	0.32726	31.9597	0.043495	6.90802	0.321345	42.2903			0.0828319	3.79115	0.0993529	6.56155	0.0481798	3.92194	0.05981	5.09896	0.050596	4.77318	0.0453342	4.58803	0.0453342	6.16729	0.0522806	6.63685	0.048109	6.09957	0.043495	6.90802			0.0828319	3.79115	0.0993529	6.56155	0.0611736	5.12	0.0621574	5.64714	0.0530562	3.87418	0.0521715
	0.0830006	3.79115	0.356255	19.7361	0.227124	19.9534	0.337475	31.6353	0.327889	31.9597	0.043554	7.38918	0.321927	42.7419			0.0830006	3.79115	0.0994877	6.56155	0.0482779	3.218	0.0599318	5.09896	0.0506647	4.77318	0.0454266	5.10189	0.0454266	6.16729	0.0523516	6.13998	0.0482069	6.09957	0.043554	7.38918			0.0830006	3.79115	0.0994877	6.56155	0.0612567	5.12	0.0622417	5.64714	0.0531643	3.87418	0.0522422
	0.0831131	3.1193	0.356939	20.3672	0.227509	20.2098	0.338085	31.6353	0.328519	32.1429	0.0436426	6.90802	0.322545	42.7419			0.0831131	3.1193	0.0996899	6.56155	0.048376	3.218	0.060013	4.49908	0.0507333	4.26307	0.0454881	4.58803	0.0454881	6.16729	0.052458	6.13998	0.0482723	6.09957	0.0436426	6.90802			0.0831131	3.1193	0.0996899	6.56155	0.0613813	5.12	0.0623682	5.13708	0.0532363	3.87418	0.0523484
	0.083338	3.79115	0.357583	20.0516	0.228009	20.2098	0.338732	32.0489	0.329112	32.1429	0.0437312	6.90802	0.323164	42.5161			0.083338	3.79115	0.0998922	7.45342	0.0484741	3.218	0.0601348	4.49908	0.0508707	4.26307	0.0456112	5.61575	0.0455805	5.66821	0.0525644	5.6431	0.0483702	6.09957	0.0437312	6.90802			0.083338	3.79115	0.0998922	7.45342	0.0615059	5.64706	0.0624947	5.13708	0.0533804	4.35416	0.0524546
	0.0834505	3.79115	0.358267	20.0516	0.228393	20.4662	0.33938	31.8421	0.329741	32.1429	0.0438198	6.90802	0.323745	42.7419			0.0834505	3.79115	0.100027	7.45342	0.0485396	3.218	0.0602566	5.09896	0.0509394	4.26307	0.0456728	5.10189	0.0456728	6.16729	0.0526353	5.6431	0.0484682	6.09957	0.0438198	6.90802			0.0834505	3.79115	0.100027	7.45342	0.0616305	5.64706	0.0625791	5.13708	0.0534524	4.35416	0.0525608
	0.0836192	3.1193	0.358951	20.3672	0.228778	20.4662	0.33999	31.8421	0.330371	32.3443	0.0438788	6.90802	0.324364	42.7419			0.0836192	3.1193	0.100229	7.45342	0.0486377	2.51407	0.0603378	4.49908	0.0510425	4.26307	0.0457651	5.10189	0.0457343	5.66821	0.0527417	5.6431	0.0485335	5.67095	0.0438788	6.90802			0.0836192	3.1193	0.100229	7.45342	0.0617135	5.64706	0.0627056	5.13708	0.0535605	4.35416	0.0526316
	0.0837879	3.79115	0.359594	20.0516	0.229278	20.4662	0.340638	32.2556	0.330963	32.3443	0.0439674	6.42687	0.324982	42.7419			0.0837879	3.79115	0.100431	7.45342	0.0487358	2.51407	0.0605002	4.49908	0.0511455	4.77318	0.0458574	4.07417	0.0458574	6.16729	0.0528481	5.6431	0.0486642	6.56116	0.0439674	6.42687			0.0837879	3.79115	0.100431	7.45342	0.0618796	5.64706	0.0628321	5.13708	0.0536686	4.35416	0.0527378
	0.0839566	3.79115	0.360278	20.0516	0.229663	20.2098	0.341286	32.0489	0.331593	32.3443	0.044056	6.42687	0.325564	42.9516			0.0839566	3.79115	0.100634	6.56155	0.0488339	2.51407	0.0605815	5.09896	0.0512486	4.77318	0.0459498	4.58803	0.045919	5.66821	0.0529545	5.6431	0.0487295	6.56116	0.044056	6.42687			0.0839566	3.79115	0.100634	6.56155	0.0619627	5.12	0.0629586	5.64714	0.0537406	4.35416	0.0528439
	0.0840691	4.463	0.360962	20.3672	0.230047	20.2098	0.341896	32.0489	0.332222	32.3443	0.044115	6.42687	0.326182	42.9516			0.0840691	4.463	0.100768	6.56155	0.0488994	2.51407	0.0607033	5.69884	0.0513173	4.77318	0.0460113	4.58803	0.0460113	5.66821	0.0530255	6.13998	0.0488275	6.56116	0.044115	6.42687			0.0840691	4.463	0.100768	6.56155	0.0620458	5.12	0.0630429	5.64714	0.0538486	3.87418	0.0529147
	0.0842378	3.79115	0.361606	20.0516	0.230586	20.2098	0.342544	32.2556	0.332815	32.5641	0.0442332	6.90802	0.3268	42.9516			0.0842378	3.79115	0.101038	6.56155	0.0489975	3.218	0.0608251	5.09896	0.0514547	4.77318	0.0461037	4.58803	0.0461037	6.16729	0.0531673	6.13998	0.0489255	6.56116	0.0442332	6.90802			0.0842378	3.79115	0.101038	6.56155	0.0622119	5.12	0.0632116	5.64714	0.0539567	3.87418	0.0530563
	0.0844065	3.79115	0.36229	20.0516	0.23097	20.4662	0.343191	32.0489	0.333444	32.3443	0.0442922	7.38918	0.327382	43.1774			0.0844065	3.79115	0.101173	5.66969	0.0490956	3.218	0.0609469	5.09896	0.0515234	4.77318	0.046196	4.58803	0.046196	6.16729	0.0532383	6.13998	0.0490235	6.56116	0.0442922	7.38918			0.0844065	3.79115	0.101173	5.66969	0.0622949	4.59294	0.0632959	5.64714	0.0540648	3.87418	0.0531271
	0.0845189	3.1193	0.362974	20.3672	0.231355	20.4662	0.343801	32.0489	0.334074	32.5641	0.0443808	7.38918	0.328	43.1774			0.0845189	3.1193	0.101375	6.56155	0.0491937	3.218	0.0610281	5.69884	0.0515921	4.26307	0.0462575	5.10189	0.0462575	6.16729	0.0533447	6.13998	0.0490888	6.09957	0.0443808	7.38918			0.0845189	3.1193	0.101375	6.56155	0.0624195	5.12	0.0634225	5.13708	0.0541368	3.87418	0.0532333
	0.0847439	3.1193	0.363618	20.0516	0.231855	20.7226	0.344449	32.4624	0.334667	32.5641	0.0444694	6.90802	0.328618	42.9516			0.0847439	3.1193	0.101577	7.45342	0.0492919	3.218	0.0611499	4.49908	0.0517295	4.26307	0.0463806	5.10189	0.0463499	6.16729	0.0534511	5.6431	0.0491868	6.09957	0.0444694	6.90802			0.0847439	3.1193	0.101577	7.45342	0.0625441	5.12	0.063549	5.13708	0.0542809	4.35416	0.0533395
	0.0848563	3.1193	0.364302	20.0516	0.23224	20.7226	0.345097	32.2556	0.335296	32.5641	0.044558	6.90802	0.3292	43.4032			0.0848563	3.1193	0.101712	7.45342	0.0493573	3.218	0.0612717	4.49908	0.0517982	4.26307	0.0464422	5.10189	0.0464422	6.16729	0.053522	5.6431	0.0492847	6.09957	0.044558	6.90802			0.0848563	3.1193	0.101712	7.45342	0.0626687	5.64706	0.0636333	5.13708	0.0543529	4.83415	0.0534457
	0.085025	3.1193	0.364986	20.3672	0.232624	20.7226	0.345707	32.2556	0.335926	32.5641	0.044617	6.90802	0.329818	43.4032			0.085025	3.1193	0.101914	7.45342	0.0494554	2.51407	0.0613529	5.09896	0.0519012	4.77318	0.0465345	5.10189	0.0465038	5.66821	0.0536284	5.6431	0.0493501	6.09957	0.044617	6.90802			0.085025	3.1193	0.101914	7.45342	0.0627518	5.64706	0.0637598	5.13708	0.054461	4.35416	0.0535164
	0.0851937	4.463	0.36563	20.0516	0.233124	20.7226	0.346355	32.4624	0.336518	32.5641	0.0447056	6.90802	0.330436	43.4032			0.0851937	4.463	0.102116	7.45342	0.0495535	3.218	0.0615153	4.49908	0.0520043	4.77318	0.0466269	4.07417	0.0466269	5.66821	0.0537348	6.13998	0.0494807	6.56116	0.0447056	6.90802			0.0851937	4.463	0.102116	7.45342	0.0629179	5.64706	0.0638863	5.13708	0.054569	4.35416	0.0536226
	0.0853624	3.79115	0.366314	20.0516	0.233509	20.7226	0.347003	32.4624	0.337148	32.7656	0.0447942	6.90802	0.331018	43.629			0.0853624	3.79115	0.102319	7.45342	0.0496517	2.51407	0.0615966	5.09896	0.0521073	4.77318	0.0467192	4.58803	0.0466884	6.16729	0.0538412	6.13998	0.049546	6.56116	0.0447942	6.90802			0.0853624	3.79115	0.102319	7.45342	0.063001	5.12	0.0640128	5.64714	0.0546411	4.83415	0.0537288
	0.0854749	3.79115	0.366998	20.6827	0.233894	20.4662	0.347612	32.4624	0.337777	32.7656	0.0448532	6.90802	0.331636	43.629			0.0854749	3.79115	0.102453	6.56155	0.0497171	2.51407	0.0617184	5.09896	0.052176	4.77318	0.0467807	4.58803	0.0467807	6.16729	0.0539122	6.13998	0.049644	6.56116	0.0448532	6.90802			0.0854749	3.79115	0.102453	6.56155	0.063084	5.12	0.0640972	5.64714	0.0547491	3.87418	0.0537996
	0.0856436	3.79115	0.367642	20.0516	0.234432	20.7226	0.34826	32.6504	0.33837	32.7656	0.0449714	7.38918	0.332255	43.4032			0.0856436	3.79115	0.102723	6.56155	0.0498152	3.218	0.0618402	5.09896	0.0523134	4.77318	0.0468731	4.58803	0.0468731	6.16729	0.0540541	6.13998	0.049742	6.56116	0.0449714	7.38918			0.0856436	3.79115	0.102723	6.56155	0.0632501	5.12	0.0642658	5.64714	0.0548572	3.87418	0.0539412
	0.0858123	3.79115	0.368326	20.3672	0.234817	20.7226	0.348908	32.4624	0.338999	32.7656	0.0450304	7.38918	0.332873	43.8548			0.0858123	3.79115	0.102858	6.56155	0.0499133	3.218	0.061962	5.69884	0.0523821	5.28329	0.0469654	5.10189	0.0469654	6.16729	0.054125	6.63685	0.04984	6.56116	0.0450304	7.38918			0.0858123	3.79115	0.102858	6.56155	0.0633332	4.59294	0.0643502	5.64714	0.0549652	3.87418	0.054012
	0.0859248	3.1193	0.36901	20.6827	0.235201	20.4662	0.349518	32.6504	0.339629	32.967	0.045119	6.90802	0.333455	43.8548			0.0859248	3.1193	0.10306	6.56155	0.0500114	3.218	0.0620432	5.69884	0.0524508	4.26307	0.047027	5.10189	0.047027	6.16729	0.0542314	6.63685	0.0499053	6.09957	0.045119	6.90802			0.0859248	3.1193	0.10306	6.56155	0.0634578	5.12	0.0644767	5.64714	0.0550373	4.35416	0.0541181
	0.0861497	3.79115	0.369654	20.3672	0.235701	20.979	0.350166	32.8571	0.340221	32.7656	0.0452076	7.38918	0.334073	43.629			0.0861497	3.79115	0.103262	7.45342	0.0501096	3.218	0.062165	5.09896	0.0525882	4.26307	0.0471501	5.10189	0.0471193	6.16729	0.0543378	5.6431	0.0500033	6.09957	0.0452076	7.38918			0.0861497	3.79115	0.103262	7.45342	0.0635824	5.64706	0.0646032	5.13708	0.0551814	4.35416	0.0542243
	0.0862622	3.1193	0.370338	20.3672	0.236086	20.979	0.350814	32.6504	0.340851	32.967	0.0452962	7.38918	0.334691	44.0806			0.0862622	3.1193	0.103397	6.56155	0.050175	3.218	0.0622868	5.09896	0.0526569	4.26307	0.0472116	5.10189	0.0472116	6.16729	0.0544087	6.13998	0.0501012	6.09957	0.0452962	7.38918			0.0862622	3.1193	0.103397	6.56155	0.063707	5.64706	0.0646875	5.13708	0.0552534	4.83415	0.0543305
	0.0864309	3.1193	0.371022	20.6827	0.236471	21.2354	0.351423	32.6504	0.341481	32.967	0.0453552	6.90802	0.335273	44.0806			0.0864309	3.1193	0.103599	7.45342	0.0502731	3.218	0.062368	5.09896	0.0527599	4.26307	0.047304	5.10189	0.0472732	5.66821	0.0545151	6.13998	0.0501666	6.09957	0.0453552	6.90802			0.0864309	3.1193	0.103599	7.45342	0.06379	5.64706	0.064814	5.13708	0.0553615	4.35416	0.0544013
	0.0865996	4.463	0.371665	20.3672	0.237009	21.2354	0.352071	33.0639	0.342073	32.967	0.0454438	6.90802	0.335891	43.8548			0.0865996	4.463	0.103802	7.45342	0.0503712	3.218	0.0625305	4.49908	0.052863	4.77318	0.0473963	4.58803	0.0473963	5.66821	0.0546216	5.6431	0.0502972	7.02275	0.0454438	6.90802			0.0865996	4.463	0.103802	7.45342	0.0639561	5.64706	0.0649405	5.13708	0.0554695	4.35416	0.0545075
	0.0867683	3.79115	0.372349	20.3672	0.237355	20.979	0.352719	32.8571	0.342703	32.967	0.0455324	6.90802	0.336509	44.0806			0.0867683	3.79115	0.104004	7.45342	0.0504694	2.51407	0.0626117	5.09896	0.052966	4.77318	0.0474886	4.07417	0.0474578	5.66821	0.054728	6.13998	0.0503625	6.56116	0.0455324	6.90802			0.0867683	3.79115	0.104004	7.45342	0.0640392	5.12	0.065067	5.64714	0.0555415	4.83415	0.0546137
	0.0868807	4.463	0.373033	20.9983	0.23774	20.7226	0.353329	32.8571	0.343332	33.1685	0.0455914	6.90802	0.337091	44.2903			0.0868807	4.463	0.104139	6.56155	0.0505348	2.51407	0.0627335	5.69884	0.0530347	4.77318	0.0475502	4.58803	0.0475502	5.66821	0.0547989	6.63685	0.0504605	6.56116	0.0455914	6.90802			0.0868807	4.463	0.104139	6.56155	0.0641223	5.12	0.0651514	5.64714	0.0556496	3.87418	0.0546845
	0.0871057	4.463	0.373677	20.3672	0.238278	20.979	0.353977	33.0639	0.343925	33.1685	0.0457096	7.38918	0.337709	44.0806			0.0871057	4.463	0.104408	6.56155	0.0506329	3.218	0.0628553	5.09896	0.0531721	4.77318	0.0476733	4.58803	0.0476425	6.66638	0.0549408	6.13998	0.0505585	7.02275	0.0457096	7.38918			0.0871057	4.463	0.104408	6.56155	0.0642884	5.12	0.0653201	5.64714	0.0557577	4.35416	0.054826
	0.0872181	4.463	0.374361	20.3672	0.238663	20.979	0.354625	32.8571	0.344554	32.967	0.0457686	7.38918	0.338327	44.5161			0.0872181	4.463	0.104543	6.56155	0.050731	3.218	0.0629771	5.69884	0.0532408	4.77318	0.0477348	5.10189	0.0477348	6.16729	0.0550117	6.13998	0.0506565	6.56116	0.0457686	7.38918			0.0872181	4.463	0.104543	6.56155	0.0643714	5.12	0.0654044	5.64714	0.0558657	3.87418	0.0548968
	0.0873306	3.79115	0.375045	20.9983	0.239048	20.979	0.355235	32.8571	0.345184	33.1685	0.0458572	7.38918	0.338909	44.5161			0.0873306	3.79115	0.104745	6.56155	0.0508292	3.218	0.0630583	5.69884	0.0533095	4.26307	0.0477964	5.10189	0.0477964	6.66638	0.0551181	6.63685	0.0507218	6.09957	0.0458572	7.38918			0.0873306	3.79115	0.104745	6.56155	0.064496	5.12	0.0655309	5.64714	0.0559378	4.35416	0.055003
	0.0875555	3.1193	0.375689	20.6827	0.239548	21.2354	0.355882	33.2707	0.345776	33.1685	0.0459458	7.87034	0.339527	44.2903			0.0875555	3.1193	0.104947	7.45342	0.0509273	3.92194	0.0631801	4.49908	0.0534469	4.26307	0.0479195	5.10189	0.0478887	6.16729	0.0552245	7.13373	0.0508198	6.09957	0.0459458	7.87034			0.0875555	3.1193	0.104947	7.45342	0.0646206	5.64706	0.0656574	5.64714	0.0560818	4.35416	0.0551092
	0.087668	3.1193	0.376373	20.3672	0.239932	21.2354	0.35653	33.0639	0.346406	33.1685	0.0460344	7.38918	0.340145	44.5161			0.087668	3.1193	0.105082	7.45342	0.0509927	3.218	0.0633019	5.09896	0.0535156	4.77318	0.047981	5.10189	0.047981	6.16729	0.0552955	5.6431	0.0509178	6.56116	0.0460344	7.38918			0.087668	3.1193	0.105082	7.45342	0.0647452	5.64706	0.0657418	5.13708	0.0561539	4.35416	0.0552154
	0.0878367	3.79115	0.377057	20.9983	0.240317	21.4918	0.35714	33.0639	0.347036	33.37	0.0460934	7.38918	0.340727	44.7419			0.0878367	3.79115	0.105284	7.45342	0.0510908	2.51407	0.0633831	5.09896	0.0536187	4.77318	0.0480734	5.10189	0.0480426	5.66821	0.0554019	6.13998	0.0509831	6.09957	0.0460934	7.38918			0.0878367	3.79115	0.105284	7.45342	0.0648283	6.17412	0.0658683	5.13708	0.0562619	4.83415	0.0552862
	0.0880054	3.79115	0.377701	20.6827	0.240855	21.4918	0.357788	33.2707	0.347628	33.37	0.046182	6.90802	0.341345	44.5161			0.0880054	3.79115	0.105487	7.45342	0.051189	3.218	0.0635456	4.49908	0.0537217	4.77318	0.0481657	5.61575	0.0481657	6.16729	0.0555083	6.13998	0.0511137	6.56116	0.046182	6.90802			0.0880054	3.79115	0.105487	7.45342	0.0649944	5.64706	0.0659948	5.64714	0.05637	4.83415	0.0553923
	0.0881741	4.463	0.378385	20.6827	0.241202	21.4918	0.358436	33.2707	0.348258	33.1685	0.0462706	6.90802	0.341964	44.7419			0.0881741	4.463	0.105689	7.45342	0.0512871	2.51407	0.0636268	5.09896	0.0538248	4.77318	0.048258	4.58803	0.0482273	5.66821	0.0556147	6.13998	0.051179	6.56116	0.0462706	6.90802			0.0881741	4.463	0.105689	7.45342	0.0650775	5.12	0.0661213	5.64714	0.056442	4.35416	0.0554985
	0.0882866	4.463	0.379069	20.9983	0.241586	21.2354	0.359046	33.2707	0.348887	33.37	0.0463297	6.90802	0.342545	44.7419			0.0882866	4.463	0.105824	6.56155	0.0513525	2.51407	0.0637486	5.69884	0.0538935	5.28329	0.0483196	4.58803	0.0483196	6.16729	0.0556856	6.13998	0.051277	7.02275	0.0463297	6.90802			0.0882866	4.463	0.105824	6.56155	0.0651605	5.12	0.0662056	5.64714	0.0565501	4.35416	0.0555693
	0.0885115	3.79115	0.379713	20.6827	0.242125	21.2354	0.359694	33.2707	0.34948	33.37	0.0464478	7.38918	0.343164	44.7419			0.0885115	3.79115	0.106093	6.56155	0.0514506	3.218	0.0638704	5.69884	0.0540308	4.77318	0.0484427	4.58803	0.0484119	6.66638	0.0558275	6.63685	0.051375	7.02275	0.0464478	7.38918			0.0885115	3.79115	0.106093	6.56155	0.0653266	5.12	0.0663743	6.12078	0.0566581	4.35416	0.0557109
	0.088624	4.463	0.380397	20.6827	0.242509	21.2354	0.360341	33.2707	0.350109	33.1685	0.0465068	7.87034	0.343782	44.7419			0.088624	4.463	0.106228	6.56155	0.0515488	3.92194	0.0639922	5.69884	0.0540995	5.28329	0.0485042	5.10189	0.0485042	6.66638	0.0558984	6.63685	0.051473	6.56116	0.0465068	7.87034			0.088624	4.463	0.106228	6.56155	0.0654097	5.12	0.0664586	5.64714	0.0567662	3.87418	0.0557817
	0.0887364	3.79115	0.381081	20.9983	0.242894	21.2354	0.360951	33.2707	0.350739	33.5531	0.0465954	7.38918	0.344364	44.9677			0.0887364	3.79115	0.10643	6.56155	0.0516469	3.218	0.0640734	6.29871	0.0541682	4.26307	0.0485658	5.61575	0.0485658	6.66638	0.0560048	6.63685	0.0515383	6.56116	0.0465954	7.38918			0.0887364	3.79115	0.10643	6.56155	0.0655343	5.12	0.0665851	5.64714	0.0568382	4.35416	0.0558879
	0.0889614	3.79115	0.381725	20.6827	0.243394	21.7483	0.361599	33.4774	0.351331	33.5531	0.046684	7.38918	0.344982	44.7419			0.0889614	3.79115	0.106633	7.45342	0.051745	3.92194	0.0641952	5.09896	0.0543056	4.26307	0.0486889	5.10189	0.0486581	6.66638	0.0561112	6.63685	0.0516363	6.09957	0.046684	7.38918			0.0889614	3.79115	0.106633	7.45342	0.0656589	5.64706	0.0667116	5.64714	0.0569823	4.35416	0.0559941
	0.0890738	3.79115	0.382409	20.9983	0.243779	21.7483	0.362247	33.2707	0.351961	33.37	0.0467726	7.38918	0.3456	44.9677			0.0890738	3.79115	0.106767	7.45342	0.0518104	3.218	0.064317	5.09896	0.0543743	4.77318	0.0487505	5.10189	0.0487505	6.16729	0.0561822	6.13998	0.0517343	6.56116	0.0467726	7.38918			0.0890738	3.79115	0.106767	7.45342	0.0657835	5.64706	0.066796	5.64714	0.0570544	4.83415	0.0561002
	0.0892425	3.79115	0.383093	20.9983	0.244163	21.7483	0.362857	33.4774	0.35259	33.5531	0.0468316	6.90802	0.346182	45.1935			0.0892425	3.79115	0.10697	7.45342	0.0519085	3.218	0.0643982	5.09896	0.0544774	4.77318	0.0488428	5.10189	0.048812	6.16729	0.0562886	6.13998	0.0517996	6.09957	0.0468316	6.90802			0.0892425	3.79115	0.10697	7.45342	0.0658665	5.64706	0.0669225	5.64714	0.0571624	4.83415	0.056171
	0.0894112	4.463	0.383736	20.6827	0.244702	21.7483	0.363505	33.4774	0.353183	33.5531	0.0469202	6.90802	0.3468	44.9677			0.0894112	4.463	0.107172	7.45342	0.0520067	3.218	0.0645607	5.09896	0.0545804	4.77318	0.0489351	4.58803	0.0489351	5.66821	0.056395	6.13998	0.0519302	6.09957	0.0469202	6.90802			0.0894112	4.463	0.107172	7.45342	0.0660326	5.64706	0.067049	5.64714	0.0572705	4.83415	0.0562772
	0.0895799	3.79115	0.38442	20.6827	0.245086	21.7483	0.364153	33.4774	0.353813	33.5531	0.0470088	6.90802	0.347418	44.9677			0.0895799	3.79115	0.107374	7.45342	0.0521048	2.51407	0.0646419	5.09896	0.0546835	4.77318	0.0490275	5.10189	0.0489967	6.16729	0.0565014	5.6431	0.0519956	6.56116	0.0470088	6.90802			0.0895799	3.79115	0.107374	7.45342	0.0661157	5.12	0.0671755	6.12078	0.0573425	4.83415	0.0563834
	0.0896924	4.463	0.385104	20.9983	0.245433	21.4918	0.364762	33.4774	0.354442	33.5531	0.0470679	7.38918	0.348	45.4194			0.0896924	4.463	0.107509	6.56155	0.0521702	3.218	0.0647637	5.69884	0.0547522	5.28329	0.049089	4.58803	0.049089	6.16729	0.0565723	6.13998	0.0520935	7.02275	0.0470679	7.38918			0.0896924	4.463	0.107509	6.56155	0.0661988	5.12	0.0672598	5.64714	0.0574506	4.35416	0.0564542
	0.0899173	3.79115	0.385748	20.9983	0.245971	21.4918	0.36541	33.6842	0.355035	33.7546	0.047186	7.38918	0.348618	45.1935			0.0899173	3.79115	0.107778	6.56155	0.0522683	3.218	0.0648855	5.69884	0.0548896	5.28329	0.0492121	4.58803	0.0491813	6.66638	0.0567142	6.63685	0.0521915	7.02275	0.047186	7.38918			0.0899173	3.79115	0.107778	6.56155	0.0663649	5.12	0.0674285	6.12078	0.0575586	4.35416	0.0565958
	0.0900298	4.463	0.386432	20.9983	0.246356	21.7483	0.366058	33.4774	0.355664	33.5531	0.047245	7.38918	0.349236	45.1935			0.0900298	4.463	0.107913	6.56155	0.0523665	3.218	0.0650073	5.69884	0.0549583	5.28329	0.0492737	4.58803	0.0492737	6.66638	0.0567851	6.63685	0.0522895	7.02275	0.047245	7.38918			0.0900298	4.463	0.107913	6.56155	0.0664479	5.12	0.0675129	5.64714	0.0576667	4.35416	0.0566665
	0.0901423	3.79115	0.387116	21.3138	0.24674	21.4918	0.366668	33.4774	0.356294	33.7546	0.0473336	7.38918	0.349818	45.4194			0.0901423	3.79115	0.108115	6.56155	0.0524646	3.92194	0.0650885	5.69884	0.055027	4.26307	0.0493352	5.10189	0.0493352	6.66638	0.0568915	6.63685	0.0523548	6.56116	0.0473336	7.38918			0.0901423	3.79115	0.108115	6.56155	0.0665725	5.12	0.0676394	6.12078	0.0577387	4.35416	0.0567727
	0.0903672	3.79115	0.38776	20.9983	0.24724	22.0047	0.367316	33.6842	0.356886	33.7546	0.0474222	7.38918	0.350436	45.4194			0.0903672	3.79115	0.108318	7.45342	0.0525627	3.92194	0.0652103	5.09896	0.0551644	4.77318	0.0494583	5.61575	0.0494583	6.66638	0.0569979	6.63685	0.0524528	6.56116	0.0474222	7.38918			0.0903672	3.79115	0.108318	7.45342	0.0666971	5.64706	0.0677659	5.64714	0.0578828	4.35416	0.0568789
	0.0904797	3.79115	0.388444	20.9983	0.247625	22.0047	0.367964	33.6842	0.357516	33.7546	0.0475108	7.38918	0.351055	45.4194			0.0904797	3.79115	0.108452	7.45342	0.0526281	3.92194	0.0653321	5.09896	0.0552331	4.77318	0.0495199	5.61575	0.0495199	6.66638	0.0570689	6.13998	0.0525508	6.56116	0.0475108	7.38918			0.0904797	3.79115	0.108452	7.45342	0.0668217	5.64706	0.0678502	5.64714	0.0579548	4.83415	0.0569851
	0.0906484	3.1193	0.389128	21.3138	0.24801	22.0047	0.368573	33.6842	0.358145	33.956	0.0475698	7.38918	0.351636	45.629			0.0906484	3.1193	0.108655	7.45342	0.0527263	3.218	0.0654134	5.09896	0.0553361	4.77318	0.0496122	5.10189	0.0495814	6.16729	0.0571753	6.13998	0.0526161	6.56116	0.0475698	7.38918			0.0906484	3.1193	0.108655	7.45342	0.0669048	5.64706	0.0679767	5.64714	0.0580629	4.83415	0.0570559
	0.0908171	4.463	0.389772	21.3138	0.248548	22.0047	0.369221	33.8722	0.358738	34.1575	0.0476584	7.38918	0.352255	45.629			0.0908171	4.463	0.108857	7.45342	0.0528244	3.218	0.0655758	5.09896	0.0554392	4.77318	0.0497045	4.58803	0.0497045	6.16729	0.0572817	6.13998	0.0527468	6.56116	0.0476584	7.38918			0.0908171	4.463	0.108857	7.45342	0.0670709	5.64706	0.0681032	5.64714	0.0581709	4.83415	0.0571621
	0.0909858	4.463	0.390456	20.9983	0.248933	22.0047	0.369869	33.6842	0.359367	33.956	0.047747	6.90802	0.352873	45.4194			0.0909858	4.463	0.109059	7.45342	0.0529225	2.51407	0.065657	5.69884	0.0555422	4.77318	0.0497969	4.58803	0.0497661	6.16729	0.0573881	6.13998	0.0528121	7.02275	0.047747	6.90802			0.0909858	4.463	0.109059	7.45342	0.067154	5.64706	0.0682297	6.12078	0.058243	4.83415	0.0572683
	0.0910982	4.463	0.39114	21.3138	0.249279	21.7483	0.370479	33.6842	0.359997	33.956	0.0478061	6.90802	0.353455	45.8548			0.0910982	4.463	0.109194	6.56155	0.0529879	3.218	0.0657788	5.69884	0.0556109	5.28329	0.0498584	4.58803	0.0498584	6.16729	0.057459	6.13998	0.0529101	7.02275	0.0478061	6.90802			0.0910982	4.463	0.109194	6.56155	0.067237	5.12	0.0683141	6.12078	0.058351	4.35416	0.057339
	0.0913232	4.463	0.391784	21.3138	0.249817	22.0047	0.371127	33.8722	0.360627	34.1575	0.0479242	7.38918	0.354073	45.629			0.0913232	4.463	0.109463	6.56155	0.0530861	3.218	0.0659006	5.69884	0.0557483	5.28329	0.0499815	5.10189	0.0499508	6.66638	0.0576009	6.63685	0.053008	7.48434	0.0479242	7.38918			0.0913232	4.463	0.109463	6.56155	0.0674031	5.12	0.0684828	6.12078	0.0584591	4.35416	0.0574806
	0.0914356	4.463	0.392468	20.9983	0.250202	21.7483	0.371775	33.8722	0.361219	33.956	0.0479832	7.38918	0.354691	45.8548			0.0914356	4.463	0.109598	6.56155	0.0531842	3.92194	0.0660224	5.69884	0.055817	4.77318	0.0500431	5.10189	0.0500431	6.66638	0.0576718	6.63685	0.053106	7.02275	0.0479832	7.38918			0.0914356	4.463	0.109598	6.56155	0.0674862	5.64706	0.0685671	6.12078	0.0585672	4.35416	0.0575514
	0.0915481	3.79115	0.393152	21.3138	0.250587	21.7483	0.372385	33.8722	0.361849	33.956	0.0480718	7.38918	0.355273	46.0806			0.0915481	3.79115	0.1098	6.56155	0.0532823	3.92194	0.0661036	5.69884	0.0558857	4.77318	0.0501046	5.10189	0.0501046	6.66638	0.0577783	6.63685	0.0531713	6.56116	0.0480718	7.38918			0.0915481	3.79115	0.1098	6.56155	0.0676108	5.64706	0.0686936	5.64714	0.0586392	4.35416	0.0576576
	0.091773	3.79115	0.393796	21.3138	0.251087	22.0047	0.373033	34.0789	0.362478	34.359	0.0481604	7.87034	0.355891	45.8548			0.091773	3.79115	0.110003	8.34528	0.0533804	3.92194	0.0662254	5.09896	0.0560231	4.77318	0.0502277	5.10189	0.0502277	6.66638	0.0578847	6.63685	0.0532693	6.56116	0.0481604	7.87034			0.091773	3.79115	0.110003	8.34528	0.0677354	5.64706	0.0688201	5.13708	0.0587833	4.35416	0.0577638
	0.0918855	3.79115	0.39448	21.3138	0.25151	22.2378	0.37368	34.0789	0.363071	33.956	0.048249	7.87034	0.356509	45.8548			0.0918855	3.79115	0.110138	7.45342	0.0534459	3.218	0.0663472	5.09896	0.0560918	4.77318	0.0502893	5.10189	0.0502893	6.66638	0.0579556	6.13998	0.0533673	6.56116	0.048249	7.87034			0.0918855	3.79115	0.110138	7.45342	0.06786	5.64706	0.0689044	5.64714	0.0588553	4.83415	0.05787
	0.0920542	3.79115	0.395164	21.3138	0.251856	22.2378	0.37429	33.8722	0.3637	34.1575	0.048308	7.38918	0.357091	46.3065			0.0920542	3.79115	0.11034	7.45342	0.053544	3.218	0.0664285	5.09896	0.0561948	4.77318	0.0503816	5.61575	0.0503509	6.16729	0.058062	6.13998	0.0534326	6.56116	0.048308	7.38918			0.0920542	3.79115	0.11034	7.45342	0.067943	6.17412	0.069031	5.64714	0.0589634	4.83415	0.0579407
	0.0922229	4.463	0.395807	21.6294	0.252394	22.2378	0.374938	34.0789	0.36433	34.359	0.0483966	7.38918	0.357709	46.0806			0.0922229	4.463	0.110542	8.34528	0.0536421	3.218	0.0665909	5.09896	0.0562979	4.77318	0.050474	5.10189	0.050474	6.16729	0.0581684	6.63685	0.0535633	6.56116	0.0483966	7.38918			0.0922229	4.463	0.110542	8.34528	0.0681091	5.64706	0.0691575	5.64714	0.0590714	4.83415	0.0580469
	0.0923916	4.463	0.396491	20.9983	0.252779	22.2378	0.375586	34.0789	0.364922	34.1575	0.0484852	7.38918	0.358327	46.0806			0.0923916	4.463	0.110744	8.34528	0.0537402	3.218	0.0666721	5.09896	0.0564009	5.28329	0.0505663	5.10189	0.0505355	6.66638	0.0582748	6.13998	0.0536286	7.02275	0.0484852	7.38918			0.0923916	4.463	0.110744	8.34528	0.0681922	5.64706	0.069284	6.12078	0.0591435	4.83415	0.0581531
	0.0925041	4.463	0.397175	21.6294	0.253164	22.0047	0.376196	34.0789	0.365552	34.359	0.0485443	7.38918	0.358909	46.3065			0.0925041	4.463	0.110879	6.56155	0.0538056	2.51407	0.0667939	5.69884	0.0564696	5.28329	0.0506278	5.10189	0.0506278	6.66638	0.0583457	6.63685	0.0537266	7.02275	0.0485443	7.38918			0.0925041	4.463	0.110879	6.56155	0.0682753	5.64706	0.0693683	6.12078	0.0592515	4.35416	0.0582239
	0.092729	3.79115	0.397819	21.6294	0.253664	22.0047	0.376844	34.2857	0.366182	34.5604	0.0486624	7.87034	0.359527	46.3065			0.092729	3.79115	0.111149	6.56155	0.0539038	3.218	0.0669157	5.69884	0.056607	5.28329	0.050751	5.10189	0.0507202	6.16729	0.0584876	6.63685	0.0538245	7.02275	0.0486624	7.87034			0.092729	3.79115	0.111149	6.56155	0.0684414	5.64706	0.069537	6.12078	0.0593596	4.35416	0.0583655
	0.0928415	4.463	0.398503	21.3138	0.254048	22.2378	0.377492	34.2857	0.366774	34.359	0.0487214	7.87034	0.360145	46.3065			0.0928415	4.463	0.111283	7.45342	0.0540019	3.92194	0.0670375	5.69884	0.0566757	5.28329	0.0508125	5.10189	0.0508125	6.66638	0.0585586	6.63685	0.0539225	7.02275	0.0487214	7.87034			0.0928415	4.463	0.111283	7.45342	0.0685244	5.12	0.0696213	6.12078	0.0594676	4.35416	0.0584363
	0.0929539	3.79115	0.399187	21.6294	0.254433	22.2378	0.378101	34.2857	0.367404	34.359	0.04881	7.87034	0.360727	46.5323			0.0929539	3.79115	0.111486	6.56155	0.0541	3.218	0.0671187	5.69884	0.0567444	5.28329	0.0508741	5.10189	0.0508741	6.66638	0.058665	6.63685	0.0539878	7.02275	0.04881	7.87034			0.0929539	3.79115	0.111486	6.56155	0.068649	5.12	0.0697478	5.64714	0.0595397	4.35416	0.0585425
	0.0931789	3.79115	0.399831	21.6294	0.254933	22.4942	0.378749	34.4925	0.368033	34.5604	0.0488986	7.87034	0.361345	46.3065			0.0931789	3.79115	0.111688	8.34528	0.0541981	3.92194	0.0672405	5.09896	0.0568818	4.26307	0.0509972	5.10189	0.0509972	6.66638	0.0587714	6.63685	0.0540858	6.56116	0.0488986	7.87034			0.0931789	3.79115	0.111688	8.34528	0.0687736	5.64706	0.0698743	5.64714	0.0596838	4.35416	0.0586486
	0.0932913	3.79115	0.400515	21.3138	0.255356	22.4942	0.379397	34.4925	0.368626	34.5604	0.0489872	7.87034	0.361964	46.5323			0.0932913	3.79115	0.111823	7.45342	0.0542636	3.92194	0.0673624	5.09896	0.0569505	4.26307	0.0510587	5.61575	0.0510587	6.66638	0.0588423	6.13998	0.0541838	6.56116	0.0489872	7.87034			0.0932913	3.79115	0.111823	7.45342	0.0688982	5.64706	0.0699587	5.13708	0.0597558	4.83415	0.0587548
	0.09346	3.79115	0.401199	21.6294	0.255702	22.4942	0.380007	34.2857	0.369255	34.5604	0.0490462	7.38918	0.362545	46.7581			0.09346	3.79115	0.112025	7.45342	0.0543617	3.218	0.0674436	5.69884	0.0570536	4.77318	0.0511511	5.61575	0.0511203	6.16729	0.0589487	6.13998	0.0542491	6.56116	0.0490462	7.38918			0.09346	3.79115	0.112025	7.45342	0.0689813	5.64706	0.0700852	5.64714	0.0598638	4.83415	0.0588256
	0.0936287	3.79115	0.401843	21.6294	0.256241	22.4942	0.380655	34.4925	0.369885	34.9634	0.0491348	7.38918	0.363164	46.5323			0.0936287	3.79115	0.112227	7.45342	0.0544598	3.218	0.067606	5.09896	0.0571566	4.77318	0.0512434	5.10189	0.0512434	6.16729	0.0590551	6.13998	0.0543798	7.02275	0.0491348	7.38918			0.0936287	3.79115	0.112227	7.45342	0.0691474	6.17412	0.0702117	5.64714	0.0599719	4.83415	0.0589318
	0.0937974	4.463	0.402527	21.3138	0.256625	22.4942	0.381303	34.4925	0.370477	34.5604	0.0492234	7.38918	0.363782	46.5323			0.0937974	4.463	0.112429	7.45342	0.0545579	3.218	0.0676872	5.69884	0.0572596	5.28329	0.0513357	4.58803	0.0513049	6.16729	0.0591615	6.13998	0.0544451	7.02275	0.0492234	7.38918			0.0937974	4.463	0.112429	7.45342	0.0692304	5.64706	0.0703382	6.12078	0.0600439	4.83415	0.059038
	0.0939099	4.463	0.403211	21.6294	0.25701	22.2378	0.381912	34.2857	0.371107	34.5604	0.0492825	7.38918	0.364364	46.9677			0.0939099	4.463	0.112564	6.56155	0.0546234	3.218	0.067809	5.69884	0.0573283	5.28329	0.0513973	4.58803	0.0513973	6.16729	0.0592325	6.13998	0.0545431	7.02275	0.0492825	7.38918			0.0939099	4.463	0.112564	6.56155	0.0693135	5.64706	0.0704225	6.12078	0.060152	4.83415	0.0591088
	0.0941348	4.463	0.403855	21.6294	0.25751	22.4942	0.38256	34.6805	0.371736	34.9634	0.0494006	7.87034	0.364982	46.7581			0.0941348	4.463	0.112834	6.56155	0.0547215	3.218	0.0679308	5.69884	0.0574657	5.28329	0.0515204	5.10189	0.0514896	6.66638	0.0593743	6.63685	0.0546411	7.02275	0.0494006	7.87034			0.0941348	4.463	0.112834	6.56155	0.0694796	5.64706	0.0705912	6.12078	0.0602601	4.35416	0.0592503
	0.0942473	4.463	0.404539	21.6294	0.257895	22.4942	0.383208	34.6805	0.372329	34.7619	0.0494596	8.35149	0.3656	46.7581			0.0942473	4.463	0.112968	6.56155	0.0548196	3.92194	0.0680526	5.69884	0.0575344	5.28329	0.0515819	5.10189	0.0515819	7.16547	0.0594453	7.13373	0.054739	7.48434	0.0494596	8.35149			0.0942473	4.463	0.112968	6.56155	0.0695627	5.64706	0.0706756	6.12078	0.0603681	4.35416	0.0593211
	0.0943598	3.79115	0.405223	21.6294	0.258279	22.4942	0.383818	34.4925	0.372959	34.7619	0.0495482	8.35149	0.366182	47.1935			0.0943598	3.79115	0.113171	7.45342	0.0549177	3.92194	0.0681338	5.69884	0.0576031	5.28329	0.0516435	5.61575	0.0516435	7.16547	0.0595517	6.63685	0.0548044	7.48434	0.0495482	8.35149			0.0943598	3.79115	0.113171	7.45342	0.0696873	5.12	0.0708021	6.12078	0.0604402	4.35416	0.0594273
	0.0945847	3.79115	0.405866	21.6294	0.258779	22.7506	0.384466	34.6805	0.373588	35.1648	0.0496368	7.87034	0.3668	46.7581			0.0945847	3.79115	0.113373	8.34528	0.0550159	3.92194	0.0682556	5.09896	0.0577405	4.77318	0.0517666	5.61575	0.0517666	6.66638	0.0596581	7.13373	0.0549023	6.56116	0.0496368	7.87034			0.0945847	3.79115	0.113373	8.34528	0.0698119	5.64706	0.0709286	5.64714	0.0605842	4.35416	0.0595335
	0.0946972	3.79115	0.406551	21.6294	0.259202	22.7506	0.385114	34.6805	0.374181	34.9634	0.0497254	7.87034	0.367418	46.9677			0.0946972	3.79115	0.113508	8.34528	0.0550813	3.92194	0.0683775	5.09896	0.0578092	4.77318	0.0518281	5.61575	0.0518281	6.66638	0.059729	6.13998	0.0550003	6.56116	0.0497254	7.87034			0.0946972	3.79115	0.113508	8.34528	0.0699365	5.64706	0.0710129	5.64714	0.0606563	4.83415	0.0596397
	0.0948659	3.79115	0.407235	21.9449	0.259587	22.7506	0.385724	34.4925	0.37481	34.7619	0.0497844	7.38918	0.368	47.4194			0.0948659	3.79115	0.11371	7.45342	0.0551794	3.218	0.0684587	5.09896	0.0579123	4.77318	0.0519205	5.61575	0.0518897	6.16729	0.0598354	6.63685	0.0550656	6.56116	0.0497844	7.38918			0.0948659	3.79115	0.11371	7.45342	0.0700195	6.17412	0.0711394	5.64714	0.0607643	4.83415	0.0597105
	0.0950346	3.79115	0.407878	21.6294	0.260087	22.7506	0.386371	34.6805	0.37544	35.1648	0.049873	7.38918	0.368618	46.9677			0.0950346	3.79115	0.113912	7.45342	0.0552775	3.218	0.0686211	5.09896	0.0580153	4.77318	0.0520128	4.58803	0.0520128	6.66638	0.0599418	6.13998	0.0551963	7.02275	0.049873	7.38918			0.0950346	3.79115	0.113912	7.45342	0.0701856	6.17412	0.0712659	5.64714	0.0608724	4.83415	0.0598167
	0.0952033	4.463	0.408562	21.6294	0.260472	22.7506	0.387019	34.8872	0.376069	34.9634	0.0499616	7.38918	0.369236	47.1935			0.0952033	4.463	0.114114	8.34528	0.0553757	3.218	0.0687023	5.69884	0.0581184	5.28329	0.0521051	5.10189	0.0520744	6.66638	0.0600482	6.13998	0.0552616	7.02275	0.0499616	7.38918			0.0952033	4.463	0.114114	8.34528	0.0702687	6.17412	0.0713924	6.12078	0.0609444	4.83415	0.0599228
	0.0953158	4.463	0.409246	21.9449	0.260856	22.7506	0.387629	34.6805	0.376662	34.9634	0.0500207	7.38918	0.369818	47.4194			0.0953158	4.463	0.114249	7.45342	0.0554411	3.218	0.0688241	5.69884	0.0581871	5.28329	0.0521667	4.58803	0.0521667	6.16729	0.0601192	6.13998	0.0553596	7.48434	0.0500207	7.38918			0.0953158	4.463	0.114249	7.45342	0.0703518	5.64706	0.0714768	6.12078	0.0610525	4.83415	0.0599936
	0.0955407	4.463	0.40989	21.9449	0.261356	22.7506	0.388277	34.8872	0.377291	35.1648	0.0501388	7.87034	0.370436	47.1935			0.0955407	4.463	0.114519	7.45342	0.0555392	2.51407	0.0689459	5.69884	0.0583245	5.28329	0.0522898	5.10189	0.052259	6.66638	0.060261	6.63685	0.0554576	7.48434	0.0501388	7.87034			0.0955407	4.463	0.114519	7.45342	0.0705179	5.64706	0.0716454	6.63084	0.0611605	4.35416	0.0601352
	0.0956532	3.79115	0.410574	21.6294	0.261741	22.7506	0.388925	35.094	0.377921	35.1648	0.0501978	7.87034	0.371055	47.4194			0.0956532	3.79115	0.114654	7.45342	0.0556373	3.92194	0.0690677	5.69884	0.0583932	5.28329	0.0523513	5.10189	0.0523513	6.66638	0.060332	7.13373	0.0555556	7.48434	0.0501978	7.87034			0.0956532	3.79115	0.114654	7.45342	0.0706009	5.64706	0.0717298	6.12078	0.0612686	4.83415	0.060206
	0.0957656	3.79115	0.411258	21.9449	0.262125	22.4942	0.389535	34.8872	0.378513	35.1648	0.0502864	8.35149	0.371636	47.6452			0.0957656	3.79115	0.114856	7.45342	0.0557355	3.92194	0.0691489	6.29871	0.0584962	5.28329	0.0524129	5.61575	0.0524129	6.66638	0.0604384	7.13373	0.0556209	7.02275	0.0502864	8.35149			0.0957656	3.79115	0.114856	7.45342	0.0707255	5.64706	0.0718563	6.12078	0.0613406	4.83415	0.0603122
	0.0959906	3.79115	0.411902	21.9449	0.262664	23.0303	0.390183	35.094	0.379143	35.3663	0.050375	8.35149	0.372255	47.6452			0.0959906	3.79115	0.115058	8.34528	0.0558336	3.92194	0.0692707	5.09896	0.0585993	4.77318	0.052536	5.61575	0.052536	7.16547	0.0605448	7.13373	0.0557189	7.48434	0.050375	8.35149			0.0959906	3.79115	0.115058	8.34528	0.0708501	6.17412	0.0719828	5.64714	0.0614847	4.35416	0.0604184
	0.096103	3.79115	0.412586	21.9449	0.263049	23.0303	0.39083	35.094	0.379773	35.3663	0.0504636	7.87034	0.372873	47.6452			0.096103	3.79115	0.115193	8.34528	0.055899	3.92194	0.0693926	5.09896	0.0586679	4.77318	0.0525976	5.61575	0.0525976	7.16547	0.0606512	6.63685	0.0558168	7.02275	0.0504636	7.87034			0.096103	3.79115	0.115193	8.34528	0.0709747	5.64706	0.0720671	5.64714	0.0615567	4.83415	0.0605245
	0.0962717	3.1193	0.41327	21.9449	0.263433	23.0303	0.39144	35.094	0.380365	35.1648	0.0505226	7.38918	0.373455	47.871			0.0962717	3.1193	0.115395	8.34528	0.0559971	3.218	0.0694738	5.69884	0.058771	4.77318	0.0526899	5.61575	0.0526591	6.16729	0.0607221	6.63685	0.0558822	7.02275	0.0505226	7.38918			0.0962717	3.1193	0.115395	8.34528	0.0710578	6.17412	0.0721936	5.64714	0.0616648	4.83415	0.0605953
	0.0964404	3.79115	0.413954	22.2605	0.263933	23.0303	0.392088	35.282	0.380995	35.5678	0.0506112	7.38918	0.374073	47.6452			0.0964404	3.79115	0.115597	8.34528	0.0560952	3.218	0.0696362	5.09896	0.058874	4.77318	0.0527822	5.10189	0.0527822	6.16729	0.0608285	6.63685	0.0560128	7.02275	0.0506112	7.38918			0.0964404	3.79115	0.115597	8.34528	0.0712239	6.17412	0.0723201	5.64714	0.0617729	4.83415	0.0607015
	0.0966091	4.463	0.414598	21.9449	0.264318	23.0303	0.392736	35.282	0.381624	35.3663	0.0506998	7.38918	0.374691	47.6452			0.0966091	4.463	0.115799	8.34528	0.0561934	3.218	0.0697174	5.69884	0.0589771	5.7934	0.0528746	5.10189	0.0528438	6.16729	0.060935	6.63685	0.0560781	7.48434	0.0506998	7.38918			0.0966091	4.463	0.115799	8.34528	0.0713069	6.17412	0.0724467	6.12078	0.0618449	4.83415	0.0608077
	0.0967216	3.79115	0.415282	22.2605	0.264702	23.0303	0.393346	35.094	0.382217	35.3663	0.0507589	7.38918	0.375273	47.871			0.0967216	3.79115	0.115934	7.45342	0.0562588	3.218	0.0698392	6.29871	0.0590458	5.28329	0.0529361	5.10189	0.0529361	6.66638	0.0610059	6.63685	0.0561761	7.48434	0.0507589	7.38918			0.0967216	3.79115	0.115934	7.45342	0.07139	5.64706	0.072531	6.12078	0.061953	4.83415	0.0608785
	0.0969465	4.463	0.415966	22.2605	0.265203	22.7506	0.393994	35.282	0.382846	35.5678	0.050877	7.87034	0.375891	47.871			0.0969465	4.463	0.116204	7.45342	0.0563569	3.218	0.069961	5.69884	0.0591832	5.28329	0.0530592	5.10189	0.0530284	6.66638	0.0611478	7.63061	0.0562741	7.48434	0.050877	7.87034			0.0969465	4.463	0.116204	7.45342	0.0715561	5.64706	0.0726997	6.12078	0.062061	4.83415	0.0610201
	0.097059	4.463	0.41661	21.9449	0.265587	23.0303	0.394642	35.282	0.383476	35.5678	0.050936	7.87034	0.376509	47.871			0.097059	4.463	0.116339	7.45342	0.056455	3.92194	0.0700828	6.29871	0.0592519	5.28329	0.0531208	5.10189	0.0531208	7.16547	0.0612187	7.13373	0.0563721	7.48434	0.050936	7.87034			0.097059	4.463	0.116339	7.45342	0.0716392	5.64706	0.072784	6.12078	0.0621691	4.35416	0.0610909
	0.0971715	3.79115	0.417294	22.2605	0.265972	23.0303	0.395251	35.282	0.384068	35.5678	0.0510246	8.35149	0.377091	48.3226			0.0971715	3.79115	0.116541	7.45342	0.0565532	3.92194	0.070164	6.29871	0.0593549	5.28329	0.0531823	5.61575	0.0531823	7.16547	0.0613251	7.13373	0.0564374	7.48434	0.0510246	8.35149			0.0971715	3.79115	0.116541	7.45342	0.0717638	5.64706	0.0729105	6.12078	0.0622411	4.35416	0.061197
	0.0973964	3.79115	0.417978	22.2605	0.26651	23.0303	0.395899	35.4887	0.384698	35.7692	0.0511132	8.35149	0.377709	48.0968			0.0973964	3.79115	0.116743	7.45342	0.0566513	3.218	0.0702859	5.69884	0.059458	5.28329	0.0533054	6.60677	0.0533054	6.66638	0.0614315	7.13373	0.0565354	7.02275	0.0511132	8.35149			0.0973964	3.79115	0.116743	7.45342	0.0718884	6.17412	0.073037	6.12078	0.0623852	4.83415	0.0613032
	0.0975089	3.79115	0.418621	21.9449	0.266895	23.2867	0.396547	35.4887	0.385328	35.7692	0.0512018	7.87034	0.378327	48.0968			0.0975089	3.79115	0.116878	8.34528	0.0567167	3.92194	0.0704077	5.69884	0.0595267	4.77318	0.053367	5.61575	0.053367	6.66638	0.0615379	6.63685	0.0566334	7.02275	0.0512018	7.87034			0.0975089	3.79115	0.116878	8.34528	0.072013	6.17412	0.0731214	5.64714	0.0624572	5.31413	0.0614094
	0.0976776	3.79115	0.419306	22.2605	0.26728	23.2867	0.397195	35.282	0.38592	35.7692	0.0512609	7.87034	0.378909	48.3226			0.0976776	3.79115	0.11708	8.34528	0.0568148	3.92194	0.0704889	5.69884	0.0596297	4.77318	0.0534593	5.61575	0.0534285	6.66638	0.0616089	6.63685	0.0566987	7.02275	0.0512609	7.87034			0.0976776	3.79115	0.11708	8.34528	0.072096	6.17412	0.0732479	5.64714	0.0625653	4.83415	0.0614802
	0.0978463	3.79115	0.41999	22.2605	0.26778	23.2867	0.397805	35.4887	0.38655	35.7692	0.0513494	7.38918	0.379527	48.0968			0.0978463	3.79115	0.117282	8.34528	0.056913	3.218	0.0706513	5.69884	0.0597328	4.77318	0.0535516	5.10189	0.0535516	6.66638	0.0617153	6.63685	0.0568293	7.02275	0.0513494	7.38918			0.0978463	3.79115	0.117282	8.34528	0.0722621	6.17412	0.0733744	5.64714	0.0626733	4.83415	0.0615864
	0.098015	5.08686	0.420633	21.9449	0.268164	23.2867	0.398453	35.6955	0.387179	35.9524	0.051438	7.38918	0.380145	48.3226			0.098015	5.08686	0.117484	8.34528	0.0570111	3.218	0.0707325	5.09896	0.0598358	5.7934	0.053644	5.10189	0.0536132	6.66638	0.0618217	6.63685	0.0568946	7.48434	0.051438	7.38918			0.098015	5.08686	0.117484	8.34528	0.0723452	6.17412	0.0735009	6.12078	0.0627454	5.31413	0.0616926
	0.0981274	4.463	0.421317	22.2605	0.268549	23.2867	0.399101	35.4887	0.387772	35.7692	0.0514971	7.87034	0.380727	48.3226			0.0981274	4.463	0.117619	7.45342	0.0570765	3.218	0.0708543	6.85574	0.0599045	5.28329	0.0537055	5.10189	0.0537055	6.66638	0.0618926	6.63685	0.0569926	7.48434	0.0514971	7.87034			0.0981274	4.463	0.117619	7.45342	0.0724283	5.64706	0.0735852	6.63084	0.0628534	5.31413	0.0617634
	0.0983524	4.463	0.422001	22.2605	0.269087	23.2867	0.39971	35.6955	0.388401	35.9524	0.0516152	7.38918	0.381345	48.3226			0.0983524	4.463	0.117889	7.45342	0.0571746	3.218	0.0709761	6.29871	0.0600419	5.28329	0.0538286	5.10189	0.0537979	6.66638	0.0620345	7.13373	0.0570906	7.48434	0.0516152	7.38918			0.0983524	4.463	0.117889	7.45342	0.0725944	5.64706	0.0737539	6.12078	0.0629615	4.83415	0.0619049
	0.0984648	4.463	0.422645	21.9449	0.269433	23.2867	0.400358	35.6955	0.389031	36.1538	0.0516742	7.87034	0.381964	48.3226			0.0984648	4.463	0.118024	7.45342	0.0572728	3.92194	0.0710979	6.29871	0.0601106	5.7934	0.0538902	5.10189	0.0538902	7.16547	0.0621054	7.13373	0.0571886	7.48434	0.0516742	7.87034			0.0984648	4.463	0.118024	7.45342	0.0726774	5.64706	0.0738382	6.63084	0.0630696	4.83415	0.0619757
	0.0985773	3.79115	0.423329	22.2605	0.269818	23.2867	0.401006	35.4887	0.389623	35.9524	0.0517628	8.35149	0.382545	48.7581			0.0985773	3.79115	0.118226	7.45342	0.0573709	3.92194	0.0711791	6.29871	0.0602137	5.7934	0.0539517	5.61575	0.0539517	7.16547	0.0622118	7.13373	0.0572539	7.48434	0.0517628	8.35149			0.0985773	3.79115	0.118226	7.45342	0.072802	5.64706	0.0739647	6.63084	0.0631416	4.83415	0.0620819
	0.0988022	3.79115	0.424013	22.576	0.270357	23.2867	0.401616	35.9023	0.390253	36.1538	0.0518514	8.35149	0.383164	48.5323			0.0988022	3.79115	0.118428	7.45342	0.057469	3.92194	0.071301	5.09896	0.0603167	5.28329	0.0540748	5.61575	0.0540748	7.16547	0.0623182	7.13373	0.0573519	7.02275	0.0518514	8.35149			0.0988022	3.79115	0.118428	7.45342	0.0729266	6.17412	0.0740913	6.12078	0.0632857	4.83415	0.0621881
	0.0989147	3.79115	0.424657	22.2605	0.270741	23.5431	0.402264	35.9023	0.390882	36.1538	0.05194	7.87034	0.383782	48.5323			0.0989147	3.79115	0.11863	8.34528	0.0575344	3.92194	0.0714228	5.69884	0.0603854	4.77318	0.0541364	5.61575	0.0541364	7.16547	0.0624246	7.13373	0.0574499	7.02275	0.05194	7.87034			0.0989147	3.79115	0.11863	8.34528	0.0730512	6.17412	0.0741756	6.12078	0.0633577	5.31413	0.0622943
	0.0990834	3.79115	0.425341	22.2605	0.271126	23.5431	0.402912	35.6955	0.391475	36.1538	0.0519991	7.87034	0.384364	48.9839			0.0990834	3.79115	0.118765	8.34528	0.0576326	3.92194	0.071504	5.69884	0.0604884	4.77318	0.0542287	5.61575	0.054198	6.66638	0.0624956	6.63685	0.0575152	7.02275	0.0519991	7.87034			0.0990834	3.79115	0.118765	8.34528	0.0731343	6.17412	0.0743021	6.12078	0.0634658	5.31413	0.0623651
	0.0992521	3.79115	0.426025	22.576	0.271626	23.5431	0.403521	35.9023	0.392105	36.1538	0.0520876	7.87034	0.384982	48.7581			0.0992521	3.79115	0.118967	8.34528	0.0577307	3.218	0.0716664	5.69884	0.0605915	4.77318	0.0543211	5.10189	0.0543211	6.66638	0.062602	6.63685	0.0576458	7.48434	0.0520876	7.87034			0.0992521	3.79115	0.118967	8.34528	0.0733004	6.17412	0.0744286	6.12078	0.0635738	5.31413	0.0624712
	0.0994208	4.463	0.426669	22.2605	0.27201	23.5431	0.404169	35.9023	0.392734	36.3553	0.0521762	7.87034	0.3856	48.7581			0.0994208	4.463	0.11917	8.34528	0.0578288	3.218	0.0717476	5.09896	0.0606945	5.7934	0.0544134	5.10189	0.0543826	6.66638	0.0627084	6.63685	0.0577112	7.48434	0.0521762	7.87034			0.0994208	4.463	0.11917	8.34528	0.0733834	6.17412	0.0745551	6.63084	0.0636459	5.31413	0.0625774
	0.0995333	4.463	0.427353	22.576	0.272395	23.2867	0.404817	35.6955	0.393327	36.3553	0.0522353	7.87034	0.386182	48.9839			0.0995333	4.463	0.119304	7.45342	0.0578942	3.218	0.0718694	6.29871	0.0607632	5.28329	0.0544749	5.10189	0.0544749	6.66638	0.0627793	6.63685	0.0578091	7.48434	0.0522353	7.87034			0.0995333	4.463	0.119304	7.45342	0.0734665	5.64706	0.0746395	6.12078	0.0637539	4.83415	0.0626482
	0.0997582	4.463	0.428037	22.576	0.272934	23.5431	0.405427	36.109	0.393956	36.3553	0.0523534	7.87034	0.3868	48.9839			0.0997582	4.463	0.119574	7.45342	0.0579923	3.218	0.0719912	6.29871	0.0609006	5.28329	0.0545981	5.10189	0.0545673	6.66638	0.0629212	7.13373	0.0579071	7.48434	0.0523534	7.87034			0.0997582	4.463	0.119574	7.45342	0.0736326	5.64706	0.0748081	6.12078	0.063862	4.83415	0.0627898
	0.0998707	4.463	0.428681	22.2605	0.27328	23.5431	0.406075	36.109	0.394586	36.5568	0.0524124	8.35149	0.387418	48.9839			0.0998707	4.463	0.119709	7.45342	0.0580905	3.92194	0.072113	6.29871	0.0609693	5.7934	0.0546596	5.10189	0.0546596	7.16547	0.0629921	7.13373	0.0580051	7.48434	0.0524124	8.35149			0.0998707	4.463	0.119709	7.45342	0.0737157	5.64706	0.0748925	6.12078	0.06397	4.83415	0.0628606
	0.0999831	4.463	0.429365	22.576	0.273664	23.5431	0.406723	35.9023	0.395178	36.5568	0.052501	8.35149	0.388	49.2097			0.0999831	4.463	0.119911	7.45342	0.0581886	3.92194	0.0721943	6.29871	0.0610724	5.7934	0.0547212	5.61575	0.0547212	7.16547	0.0630985	7.13373	0.0580704	7.48434	0.052501	8.35149			0.0999831	4.463	0.119911	7.45342	0.0738403	6.17412	0.075019	6.63084	0.0640421	4.83415	0.0629668
	0.100208	4.463	0.430049	22.576	0.274203	23.5431	0.407333	36.109	0.395808	36.7582	0.0525896	8.35149	0.388618	48.9839			0.100208	4.463	0.120113	7.45342	0.0582867	3.92194	0.0723161	5.69884	0.0611754	5.28329	0.0548443	5.61575	0.0548443	7.62891	0.0632049	7.13373	0.0581684	7.48434	0.0525896	8.35149			0.100208	4.463	0.120113	7.45342	0.0739649	6.17412	0.0751455	6.12078	0.0641861	4.83415	0.0630729
	0.100321	3.79115	0.430733	22.2605	0.274587	23.7762	0.40798	36.3158	0.396437	36.7582	0.0526782	8.35149	0.389236	49.2097			0.100321	3.79115	0.120315	8.34528	0.0583521	3.92194	0.0724379	5.69884	0.0612441	4.77318	0.0549058	5.61575	0.0549058	7.16547	0.0633113	7.13373	0.0582664	7.02275	0.0526782	8.35149			0.100321	3.79115	0.120315	8.34528	0.0740895	6.17412	0.0752298	6.12078	0.0642582	5.31413	0.0631791
	0.100489	3.79115	0.431376	22.576	0.274972	23.7762	0.408628	35.9023	0.39703	36.5568	0.0527373	7.87034	0.389818	49.4355			0.100489	3.79115	0.12045	8.34528	0.0584503	3.92194	0.0725191	5.69884	0.0613472	5.28329	0.0549982	5.61575	0.0549674	6.66638	0.0633823	6.63685	0.0583317	7.02275	0.0527373	7.87034			0.100489	3.79115	0.12045	8.34528	0.0741725	6.17412	0.0753563	5.64714	0.0643662	5.31413	0.0632499
	0.100658	3.79115	0.432061	22.576	0.275472	23.7762	0.409238	36.3158	0.39766	36.7582	0.0528258	7.87034	0.390436	49.4355			0.100658	3.79115	0.120652	8.34528	0.0585484	3.218	0.0726815	5.69884	0.0614502	5.28329	0.0550905	5.10189	0.0550905	6.66638	0.0634887	6.63685	0.0584623	7.94593	0.0528258	7.87034			0.100658	3.79115	0.120652	8.34528	0.0743386	6.17412	0.0754828	6.12078	0.0644743	4.83415	0.0633561
	0.100827	4.463	0.432745	22.576	0.275857	23.7762	0.409886	36.3158	0.398289	36.7582	0.0529144	7.87034	0.391055	49.2097			0.100827	4.463	0.120855	8.34528	0.0586465	3.218	0.0727627	5.69884	0.0615533	5.7934	0.0551828	5.61575	0.055152	6.66638	0.0635951	6.63685	0.0585277	7.48434	0.0529144	7.87034			0.100827	4.463	0.120855	8.34528	0.0744217	6.17412	0.0756093	6.12078	0.0645463	5.31413	0.0634623
	0.100939	4.463	0.433388	22.576	0.276241	23.7762	0.410534	36.3158	0.398882	36.7582	0.0529735	7.87034	0.391673	49.4355			0.100939	4.463	0.120989	7.45342	0.0587119	3.218	0.0728845	6.29871	0.061622	5.28329	0.0552444	5.10189	0.0552444	6.66638	0.063666	6.63685	0.0586256	7.48434	0.0529735	7.87034			0.100939	4.463	0.120989	7.45342	0.0745048	5.64706	0.0756937	6.63084	0.0646544	5.31413	0.0635331
	0.101164	4.463	0.434072	22.8916	0.27678	23.5431	0.411182	36.5038	0.399511	36.9597	0.0530916	7.87034	0.392255	49.4355			0.101164	4.463	0.121259	7.45342	0.0588101	3.218	0.0730063	6.29871	0.0617594	5.28329	0.0553675	5.10189	0.0553367	6.66638	0.0638079	7.13373	0.0587236	7.94593	0.0530916	7.87034			0.101164	4.463	0.121259	7.45342	0.0746709	5.64706	0.0758624	6.63084	0.0647625	4.83415	0.0636747
	0.101277	4.463	0.434756	22.576	0.277165	23.5431	0.411792	36.5038	0.400141	36.9597	0.0531507	8.35149	0.392873	49.4355			0.101277	4.463	0.121394	7.45342	0.0589082	3.92194	0.0731281	6.29871	0.061828	5.7934	0.055429	5.10189	0.055429	7.62891	0.0638788	7.63061	0.0588216	7.48434	0.0531507	8.35149			0.101277	4.463	0.121394	7.45342	0.0747539	5.64706	0.0759467	6.12078	0.0648705	4.83415	0.0637454
	0.101389	4.463	0.4354	22.576	0.277511	23.5431	0.412439	36.3158	0.400733	36.9597	0.0532392	8.83265	0.393491	49.6613			0.101389	4.463	0.121596	7.45342	0.0590063	3.92194	0.0732094	6.29871	0.0619311	5.7934	0.0554906	5.61575	0.0554906	7.16547	0.0639852	7.13373	0.0588869	7.48434	0.0532392	8.83265			0.101389	4.463	0.121596	7.45342	0.0748785	6.17412	0.0760732	6.63084	0.0649425	4.83415	0.0638516
	0.101614	3.79115	0.436084	22.8916	0.278049	23.7762	0.413087	36.5038	0.401363	37.1612	0.0533278	8.83265	0.394073	49.6613			0.101614	3.79115	0.121798	8.34528	0.0591044	3.92194	0.0733312	5.69884	0.0620341	5.28329	0.0556137	5.61575	0.0556137	7.16547	0.0640917	8.09199	0.0589849	7.02275	0.0533278	8.83265			0.101614	3.79115	0.121798	8.34528	0.0750031	6.17412	0.0761997	6.12078	0.0650866	4.83415	0.0639578
	0.101726	3.79115	0.436768	22.576	0.278434	24.0326	0.413697	36.7105	0.401992	37.1612	0.0534164	8.35149	0.394691	49.6613			0.101726	3.79115	0.122001	8.34528	0.0591699	3.92194	0.073453	5.69884	0.0621028	5.28329	0.0556752	6.09291	0.0556752	7.16547	0.0641981	7.13373	0.0590829	7.02275	0.0534164	8.35149			0.101726	3.79115	0.122001	8.34528	0.0751277	6.17412	0.0762841	5.64714	0.0651587	5.31413	0.064064
	0.101895	3.79115	0.437412	22.576	0.278818	24.0326	0.414345	36.5038	0.402585	37.1612	0.0534755	7.87034	0.395309	49.871			0.101895	3.79115	0.122135	8.34528	0.059268	3.92194	0.0735342	5.69884	0.0622059	5.28329	0.0557676	5.61575	0.0557368	7.16547	0.064269	7.13373	0.0591482	7.48434	0.0534755	7.87034			0.101895	3.79115	0.122135	8.34528	0.0752108	6.70118	0.0764106	6.12078	0.0652667	5.31413	0.0641348
	0.102064	3.79115	0.438096	22.8916	0.279318	24.0326	0.414993	36.7105	0.403214	37.1612	0.053564	7.87034	0.395891	49.6613			0.102064	3.79115	0.122338	8.34528	0.0593661	3.218	0.0736966	5.69884	0.0623089	5.28329	0.0558599	6.09291	0.0558599	6.66638	0.0643754	6.63685	0.0592789	7.02275	0.053564	7.87034			0.102064	3.79115	0.122338	8.34528	0.0753769	6.17412	0.0765371	6.12078	0.0653748	5.31413	0.064241
	0.102232	4.463	0.43878	22.576	0.279703	24.0326	0.415603	36.7105	0.403844	37.1612	0.0536526	7.87034	0.396509	49.871			0.102232	4.463	0.12254	9.23714	0.0594642	3.218	0.0737778	5.69884	0.062412	5.7934	0.0559522	5.10189	0.0559215	7.16547	0.0644818	6.63685	0.0593442	7.94593	0.0536526	7.87034			0.102232	4.463	0.12254	9.23714	0.0754599	6.17412	0.0766636	6.12078	0.0654468	5.31413	0.0643471
	0.102345	4.463	0.439424	22.576	0.280088	24.0326	0.416251	36.5038	0.404437	37.1612	0.0537117	8.35149	0.397127	50.0968			0.102345	4.463	0.122675	7.45342	0.0595297	3.218	0.0738996	6.29871	0.0624807	5.7934	0.0560138	5.10189	0.0560138	6.66638	0.0645527	7.13373	0.0594422	7.94593	0.0537117	8.35149			0.102345	4.463	0.122675	7.45342	0.075543	5.64706	0.0767479	6.63084	0.0655549	5.31413	0.0644179
	0.10257	4.463	0.440108	22.8916	0.280626	23.7762	0.416899	36.7105	0.405066	37.3626	0.0538298	7.87034	0.397709	49.871			0.10257	4.463	0.122944	7.45342	0.0596278	3.218	0.0740214	6.29871	0.0626181	5.28329	0.0561369	5.61575	0.0561061	7.16547	0.0646946	7.63061	0.0595401	7.94593	0.0538298	7.87034			0.10257	4.463	0.122944	7.45342	0.0757091	5.64706	0.0769166	6.63084	0.0656629	4.83415	0.0645595
	0.102682	4.463	0.440792	22.576	0.281011	23.7762	0.417508	36.9173	0.405696	37.1612	0.0538889	8.35149	0.398327	49.871			0.102682	4.463	0.123079	7.45342	0.0597259	3.92194	0.0741433	6.29871	0.0626868	5.7934	0.0561984	5.10189	0.0561984	7.16547	0.0647656	7.63061	0.0596381	7.94593	0.0538889	8.35149			0.102682	4.463	0.123079	7.45342	0.0757922	5.64706	0.0770009	6.63084	0.065771	4.83415	0.0646303
	0.102795	4.463	0.441436	22.576	0.281357	23.7762	0.418156	36.7105	0.406288	37.1612	0.0539774	8.35149	0.398945	50.0968			0.102795	4.463	0.123281	7.45342	0.059824	3.92194	0.0742245	6.85574	0.0627898	5.7934	0.05626	5.61575	0.05626	7.62891	0.064872	7.63061	0.0597034	7.48434	0.0539774	8.35149			0.102795	4.463	0.123281	7.45342	0.0759168	6.17412	0.0771274	6.63084	0.065843	4.83415	0.0647365
	0.10302	4.463	0.44212	22.8916	0.281895	24.0326	0.418804	36.7105	0.406918	37.5641	0.054066	8.35149	0.399527	50.0968			0.10302	4.463	0.123483	7.45342	0.0599222	3.92194	0.0743463	5.69884	0.0628929	5.28329	0.0563831	6.09291	0.0563831	7.62891	0.0649784	7.63061	0.0598014	7.48434	0.054066	8.35149			0.10302	4.463	0.123483	7.45342	0.0760414	6.70118	0.0772539	6.12078	0.0659871	4.83415	0.0648427
	0.103132	3.79115	0.442804	22.576	0.28228	24.289	0.419414	37.1241	0.407547	37.3626	0.0541546	8.83265	0.400145	50.0968			0.103132	3.79115	0.123686	8.34528	0.0599876	3.92194	0.0744681	5.69884	0.0629616	4.77318	0.0564447	5.61575	0.0564447	7.16547	0.0650848	7.13373	0.0598994	7.48434	0.0541546	8.83265			0.103132	3.79115	0.123686	8.34528	0.076166	6.17412	0.0773383	6.12078	0.0660591	5.31413	0.0649489
	0.103301	3.79115	0.443447	22.576	0.282665	24.0326	0.420062	36.9173	0.40814	37.5641	0.0542137	8.35149	0.400764	50.0968			0.103301	3.79115	0.12382	8.34528	0.0600857	3.92194	0.0745493	5.69884	0.0630646	5.28329	0.056537	5.61575	0.0565062	7.16547	0.0651557	6.63685	0.0599647	7.48434	0.0542137	8.35149			0.103301	3.79115	0.12382	8.34528	0.076249	6.70118	0.0774648	6.12078	0.0661672	5.31413	0.0650196
	0.10347	3.79115	0.444131	23.2071	0.283165	24.289	0.42071	36.9173	0.408769	37.7656	0.0543023	7.87034	0.401345	50.3226			0.10347	3.79115	0.124023	9.23714	0.0601838	3.218	0.0747117	5.69884	0.0631677	5.28329	0.0566293	6.09291	0.0566293	7.16547	0.0652621	7.13373	0.0600954	7.48434	0.0543023	7.87034			0.10347	3.79115	0.124023	9.23714	0.0764151	6.70118	0.0775913	6.12078	0.0662753	5.31413	0.0651258
	0.103638	4.463	0.444816	22.8916	0.283549	24.289	0.421319	37.1241	0.409399	37.5641	0.0543908	8.35149	0.401964	50.0968			0.103638	4.463	0.124225	8.34528	0.0602819	3.218	0.0747929	5.69884	0.0632707	5.7934	0.0567217	5.61575	0.0566909	7.16547	0.0653685	7.13373	0.0601607	7.94593	0.0543908	8.35149			0.103638	4.463	0.124225	8.34528	0.0764982	6.70118	0.0777178	6.12078	0.0663473	5.31413	0.065232
	0.103751	4.463	0.445459	22.576	0.283934	24.289	0.421967	37.1241	0.409991	37.5641	0.0544499	7.87034	0.402582	50.3226			0.103751	4.463	0.12436	8.34528	0.0603474	3.218	0.0749147	6.29871	0.0633394	5.7934	0.0567832	5.61575	0.0567832	7.16547	0.0654395	7.13373	0.0602587	7.94593	0.0544499	7.87034			0.103751	4.463	0.12436	8.34528	0.0765813	6.17412	0.0778021	6.63084	0.0664554	5.31413	0.0653028
	0.103976	5.08686	0.446143	22.8916	0.284472	24.0326	0.422615	37.1241	0.410621	37.5641	0.054568	8.35149	0.403164	50.3226			0.103976	5.08686	0.124629	7.45342	0.0604455	3.218	0.0750365	6.29871	0.0634768	5.7934	0.0569063	5.61575	0.0568755	6.66638	0.0655813	7.63061	0.0603567	7.94593	0.054568	8.35149			0.103976	5.08686	0.124629	7.45342	0.0767474	6.17412	0.0779708	6.63084	0.0665634	4.83415	0.0654444
	0.104088	4.463	0.446827	22.576	0.284857	24.0326	0.423225	37.3308	0.411251	37.7656	0.0546271	8.35149	0.403782	50.3226			0.104088	4.463	0.124764	7.45342	0.0605436	3.92194	0.0751584	6.29871	0.0635455	5.7934	0.0569679	5.61575	0.0569679	7.16547	0.0656523	7.63061	0.0604546	7.94593	0.0546271	8.35149			0.104088	4.463	0.124764	7.45342	0.0768304	6.17412	0.0780552	6.63084	0.0666715	4.83415	0.0655152
	0.104201	4.463	0.447471	22.8916	0.285242	24.0326	0.423873	37.1241	0.411843	37.5641	0.0547156	8.35149	0.4044	50.5484			0.104201	4.463	0.124966	7.45342	0.0606417	4.62588	0.0752396	6.29871	0.0636485	5.7934	0.0570294	5.61575	0.0570294	7.16547	0.0657587	7.13373	0.06052	7.94593	0.0547156	8.35149			0.104201	4.463	0.124966	7.45342	0.076955	6.17412	0.0781817	6.63084	0.0667435	4.83415	0.0656213
	0.104426	4.463	0.448155	22.8916	0.285742	24.289	0.424521	37.3308	0.412473	37.7656	0.0548042	8.83265	0.404982	50.5484			0.104426	4.463	0.125169	7.45342	0.0607399	3.92194	0.0753614	5.69884	0.0637516	5.28329	0.0571525	6.09291	0.0571525	7.16547	0.0658651	7.63061	0.0606506	7.48434	0.0548042	8.83265			0.104426	4.463	0.125169	7.45342	0.0770796	6.17412	0.0783082	6.12078	0.0668876	4.83415	0.0657275
	0.104538	3.79115	0.448839	22.8916	0.286126	24.5455	0.425131	37.5376	0.413102	37.7656	0.0548928	8.83265	0.4056	50.3226			0.104538	3.79115	0.125371	8.34528	0.0608053	3.92194	0.0754832	5.69884	0.0638203	5.28329	0.0572141	6.09291	0.0572141	7.62891	0.0659715	7.63061	0.0607159	7.48434	0.0548928	8.83265			0.104538	3.79115	0.125371	8.34528	0.0772042	6.70118	0.0783925	6.12078	0.0669596	5.31413	0.0658337
	0.104707	4.463	0.449483	22.576	0.286511	24.289	0.425778	37.3308	0.413695	37.7656	0.0549519	8.35149	0.406218	50.5484			0.104707	4.463	0.125506	8.34528	0.0609034	3.92194	0.0755644	5.69884	0.0639233	5.28329	0.0573064	6.09291	0.0572756	7.16547	0.0660424	7.13373	0.0607812	7.48434	0.0549519	8.35149			0.104707	4.463	0.125506	8.34528	0.0772873	6.70118	0.078519	6.12078	0.0670677	5.31413	0.0659045
	0.104875	4.463	0.450167	23.2071	0.287011	24.5455	0.426426	37.3308	0.414324	37.967	0.0550405	8.35149	0.406836	50.5484			0.104875	4.463	0.125708	8.34528	0.0610015	3.218	0.0757268	5.69884	0.0640264	5.28329	0.0573987	6.09291	0.0573987	7.16547	0.0661488	7.13373	0.0609119	7.48434	0.0550405	8.35149			0.104875	4.463	0.125708	8.34528	0.0774534	6.70118	0.0786455	6.12078	0.0671757	5.31413	0.0660107
	0.105044	4.463	0.450851	22.8916	0.287396	24.5455	0.427036	37.5376	0.414954	37.967	0.055129	8.35149	0.407418	50.5484			0.105044	4.463	0.12591	9.23714	0.0610997	3.218	0.075808	5.69884	0.0641294	5.7934	0.0574911	5.10189	0.0574603	7.16547	0.0662552	7.13373	0.0609772	7.48434	0.055129	8.35149			0.105044	4.463	0.12591	9.23714	0.0775364	6.17412	0.078772	6.12078	0.0672478	5.31413	0.0661169
	0.105157	4.463	0.451495	22.8916	0.28778	24.5455	0.427684	37.3308	0.415546	37.967	0.0551881	8.35149	0.408036	50.7742			0.105157	4.463	0.126045	8.34528	0.0611651	3.218	0.0759298	6.29871	0.0641981	5.7934	0.0575526	5.61575	0.0575526	7.16547	0.0663262	7.13373	0.0610752	7.94593	0.0551881	8.35149			0.105157	4.463	0.126045	8.34528	0.0776195	6.17412	0.0788564	6.63084	0.0673558	5.31413	0.0661877
	0.105382	4.463	0.452179	23.2071	0.288319	24.5455	0.428332	37.3308	0.416176	38.1685	0.0553062	8.35149	0.408655	50.7742			0.105382	4.463	0.126314	8.34528	0.0612632	3.218	0.0760516	6.29871	0.0643355	5.7934	0.0576757	5.61575	0.057645	7.16547	0.066468	7.63061	0.0611732	8.40752	0.0553062	8.35149			0.105382	4.463	0.126314	8.34528	0.0777856	6.17412	0.079025	6.63084	0.0674639	4.83415	0.0663292
	0.105494	4.463	0.452863	22.8916	0.288703	24.289	0.428942	37.7256	0.416806	38.1685	0.0553653	8.35149	0.409236	50.5484			0.105494	4.463	0.126449	7.45342	0.0613613	3.92194	0.0761735	6.29871	0.0644042	5.7934	0.0577373	5.61575	0.0577373	7.16547	0.066539	7.63061	0.0612711	7.94593	0.0553653	8.35149			0.105494	4.463	0.126449	7.45342	0.0778687	6.17412	0.0791094	6.63084	0.0675719	5.31413	0.0664
	0.105606	5.08686	0.453507	22.8916	0.289088	24.289	0.42959	37.5376	0.417398	37.967	0.0554538	8.83265	0.409855	51			0.105606	5.08686	0.126651	8.34528	0.0614595	3.92194	0.0762547	6.29871	0.0645073	6.30352	0.0577988	5.61575	0.0577988	7.62891	0.0666454	7.63061	0.0613365	7.94593	0.0554538	8.83265			0.105606	5.08686	0.126651	8.34528	0.0779933	6.17412	0.0792359	6.63084	0.067644	5.31413	0.0665062
	0.105831	3.79115	0.454191	23.494	0.289588	24.5455	0.430237	37.5376	0.418028	38.1685	0.0555424	8.83265	0.410473	51			0.105831	3.79115	0.126854	7.45342	0.0615576	3.92194	0.0763765	5.69884	0.0646103	5.28329	0.0579219	6.09291	0.0579219	7.62891	0.0667518	7.63061	0.0614671	7.48434	0.0555424	8.83265			0.105831	3.79115	0.126854	7.45342	0.0781179	6.70118	0.0793624	6.12078	0.0677881	4.83415	0.0666124
	0.105944	3.79115	0.454875	23.2071	0.289973	24.5455	0.430847	37.7256	0.418657	38.1685	0.055631	8.83265	0.411055	50.7742			0.105944	3.79115	0.127056	9.23714	0.061623	3.92194	0.0764983	6.29871	0.064679	5.28329	0.0579835	6.09291	0.0579835	7.62891	0.0668582	7.63061	0.0615324	7.48434	0.055631	8.83265			0.105944	3.79115	0.127056	9.23714	0.0782425	6.70118	0.0794467	6.12078	0.0678601	5.31413	0.0667186
	0.106113	4.463	0.455518	22.8916	0.290357	24.5455	0.431495	37.7256	0.41925	38.1685	0.0556901	8.83265	0.411673	51			0.106113	4.463	0.127191	8.34528	0.0617211	3.92194	0.0765795	5.69884	0.0647821	5.28329	0.0580758	6.09291	0.0580451	7.62891	0.0669291	6.63685	0.0615978	7.48434	0.0556901	8.83265			0.106113	4.463	0.127191	8.34528	0.0783255	6.70118	0.0795732	6.12078	0.0679682	5.75984	0.0667894
	0.106281	3.79115	0.456202	23.494	0.290857	24.8019	0.432143	37.7256	0.419879	38.3516	0.0557787	8.35149	0.412291	51.2097			0.106281	3.79115	0.127393	9.23714	0.0618193	3.218	0.0767419	5.69884	0.0648851	5.28329	0.0581682	6.09291	0.0581682	7.16547	0.0670355	7.63061	0.0617284	7.48434	0.0557787	8.35149			0.106281	3.79115	0.127393	9.23714	0.0784916	6.70118	0.0796998	6.12078	0.0680762	5.31413	0.0668956
	0.10645	5.08686	0.456886	23.2071	0.291242	24.8019	0.432753	37.9323	0.420509	38.3516	0.0558672	8.35149	0.412873	51			0.10645	5.08686	0.127595	8.34528	0.0619174	3.218	0.0768231	5.69884	0.0649881	5.7934	0.0582605	5.61575	0.0582297	7.16547	0.0671419	7.13373	0.0617937	7.48434	0.0558672	8.35149			0.10645	5.08686	0.127595	8.34528	0.0785747	6.70118	0.0798263	6.12078	0.0681483	5.75984	0.0670017
	0.106562	4.463	0.45753	23.2071	0.291665	24.5455	0.433401	37.7256	0.421101	38.1685	0.0559263	8.35149	0.413491	51.2097			0.106562	4.463	0.12773	9.23714	0.0619828	3.218	0.0769449	6.29871	0.0650568	5.7934	0.058322	5.61575	0.058322	7.16547	0.0672129	7.13373	0.0618917	8.40752	0.0559263	8.35149			0.106562	4.463	0.12773	9.23714	0.0786578	6.17412	0.0799106	7.14091	0.0682563	5.75984	0.0670725
	0.106787	4.463	0.458214	23.494	0.292165	24.5455	0.434049	37.9323	0.421731	38.3516	0.0560444	8.35149	0.414109	51.2097			0.106787	4.463	0.127999	7.45342	0.0620809	3.218	0.0770668	6.29871	0.0651942	5.7934	0.0584452	6.09291	0.0584144	6.66638	0.0673548	7.63061	0.0619897	7.94593	0.0560444	8.35149			0.106787	4.463	0.127999	7.45342	0.0788239	6.17412	0.0800793	6.63084	0.0683644	4.83415	0.0672141
	0.1069	5.08686	0.458898	23.2071	0.29255	24.5455	0.434658	38.1391	0.42236	38.5531	0.0561035	8.83265	0.414691	51.2097			0.1069	5.08686	0.128134	8.34528	0.062179	3.92194	0.0771886	6.85574	0.0652629	5.7934	0.0585067	5.61575	0.0585067	7.62891	0.0674257	7.63061	0.0620877	7.94593	0.0561035	8.83265			0.1069	5.08686	0.128134	8.34528	0.0789069	6.17412	0.0801636	6.63084	0.0684724	4.83415	0.0672849
[truncated: 70,192 more rows]
[truncated: 13 more columns]

## Sheet: Fig. S12
Figure					Figure
12					12
a					b
[truncated: 14 more rows]

## Sheet: Fig. S15
Figure
15
b
Exposure times (s)	Pixel X-Position
Pixel Y-Position	120	120	50	50	120	120	120	120	120	120	120	120
[truncated: 11 more rows]
